# Supplementary material for: Relationships between Interaction Energy and Electron Density Properties for Homo Halogen Bonds of the [(A)nY–X···X–Z(B)m] Type (X = Cl, Br, I)
Source: Molecules. 2019 Jul 27;24(15):2733. doi: 10.3390/molecules24152733 (PMC6695802; doi:10.3390/molecules24152733)
Supplement: Supplementary file 1 [file molecules-24-02733-s001.zip]

Archive with 2 entries (2 files):
- energyesandaimproperties.xlsx
- supportesp22.pdf
