# Supplementary material for: Relationships between Interaction Energy and Electron Density Properties for Homo Halogen Bonds of the [(A)nY–X···X–Z(B)m] Type (X = Cl, Br, I)
Source: Molecules. 2019 Jul 27;24(15):2733. doi: 10.3390/molecules24152733 (PMC6695802; doi:10.3390/molecules24152733)
Supplement: Supplementary file 1 [file molecules-24-02733-s001.zip › energyesandaimproperties.xlsx]

## Sheet: data
		Etot, au optimized complex without BSSE correction	Etot, au complex with BSSE correction	Etot, au vertical fragment 1	Etot, au vertical fragment 2	–Eint, kcal/mol without BSSE correction	–Eint, kcal/mol with BSSE correction	d(X…X)	Int(IAS)V, a.u.	Vb, au	Gb, au	Hb, au	2b, au	b, au	l||,b, au
	(A)nY–Cl…Cl–H
	q2 ³ 90°
	F-Cl…Cl-H	-1020.65	-1020.65	-559.885	-460.757	2.67256	2.51129	3.05	-0.0756603	-0.00899175	0.0114808	0.00248905	0.0558792	0.0135702	0.0732422
	Cl-Cl…Cl-H	-1381.04	-1381.04	-920.282	-460.757	1.65223	1.47465	3.221	-0.0565738	-0.0062134	0.00824672	0.00203332	0.0411202	0.0103245	0.0541869
	Br-Cl…Cl-H	-3492.68	-3492.68	-3031.92	-460.757	3.4193	1.08873	3.149	-0.0656444	-0.00758268	0.00985589	0.00227321	0.0485164	0.0120063	0.0643756
	FH2C-Cl…Cl-H	-1060.01	-1060.01	-599.255	-460.757	0.512048	0.403489	3.597	-0.0264696	-0.00237963	0.0035933	0.00121367	0.0192279	0.00489534	0.0247082
	F2HC-Cl…Cl-H	-1159.23	-1159.23	-698.475	-460.757	0.560366	0.419804	3.567	-0.0266493	-0.00243816	0.00371279	0.00127463	0.0199496	0.00496928	0.0256414
	F3C-Cl…Cl-H	-1258.46	-1258.46	-797.697	-460.757	0.891063	0.781249	3.497	-0.0314036	-0.00303618	0.00448445	0.00144827	0.0237309	0.00598331	0.0308238
	HCC-Cl…Cl-H	-997.611	-997.611	-536.853	-460.757	0.882906	0.754266	3.448	-0.0346486	-0.00343665	0.00502593	0.00158928	0.0264609	0.00645591	0.0341561
	C6F5-Cl…Cl-H	-1648.49	-1648.49	-1187.73	-460.757	0.80133	0.634412	3.514	-0.0291498	-0.00277538	0.00419717	0.00142179	0.0224758	0.00546524	0.0288523
	MeCC-Cl…Cl-H	-1036.92	-1036.91	-576.157	-460.757	0.728538	0.576681	3.524	-0.0289603	-0.00272862	0.00412438	0.00139576	0.0220806	0.0053559	0.0282442
	FCC-Cl…Cl-H	-1096.8	-1096.79	-636.037	-460.757	0.933734	0.768072	3.41	-0.0369222	-0.00373961	0.00543149	0.00169188	0.0284934	0.00683718	0.0367118
	MeO-Cl…Cl-H	-1035.93	-1035.93	-575.171	-460.757	1.16215	0.973895	3.288	-0.0478146	-0.00505732	0.00699216	0.00193484	0.035708	0.00861123	0.0459095
	C6F2OH2H-Cl…Cl-H	-1501.28	-1501.28	-1040.52	-460.757	0.912399	0.752384	3.542	-0.0289676	-0.00270698	0.00406344	0.00135646	0.0216796	0.00542906	0.0279545
	NCSO2-Cl…Cl-H	-1562.17	-1562.17	-1101.41	-460.757	1.39433	1.16591	3.356	-0.0426648	-0.00448475	0.00622717	0.00174242	0.0318783	0.00823717	0.0424334
	ClSO2-Cl…Cl-H	-1929.55	-1929.55	-1468.79	-460.757	1.26443	1.01217	3.351	-0.0429528	-0.00450872	0.00624657	0.00173785	0.0319377	0.00819995	0.0424125
	H2NSO2-Cl…Cl-H	-1525.33	-1525.33	-1064.57	-460.757	0.699046	0.47628	3.479	-0.0331567	-0.00321491	0.00465254	0.00143763	0.0243607	0.00629685	0.0319921
	F3CSO2-Cl…Cl-H	-1806.92	-1806.92	-1346.16	-460.757	1.11446	0.81639	3.4	-0.0383694	-0.00393193	0.0055643	0.00163237	0.0287867	0.00738198	0.0381452
	Cl2PO-Cl…Cl-H	-2257.84	-2257.84	-1797.08	-460.757	1.00904	0.868473	3.504	-0.0328566	-0.00316086	0.00455886	0.001398	0.0238274	0.00631976	0.0315148
	O2N-Cl…Cl-H	-1125.91	-1125.91	-665.147	-460.757	1.44641	1.25627	3.305	-0.0462822	-0.00492223	0.00679722	0.00187499	0.0346888	0.00881581	0.0457477
	MeOCO-Cl…Cl-H	-1149.3	-1149.3	-688.546	-460.757	0.601154	0.473142	3.585	-0.0266622	-0.00243635	0.00367235	0.001236	0.0196334	0.00502821	0.0253875
	F3Si-Cl…Cl-H	-1510.07	-1510.07	-1049.31	-460.757	0.63253	0.409136	3.629	-0.0238114	-0.00212456	0.00328371	0.00115915	0.0177714	0.0045092	0.0230238
	HFP-Cl…Cl-H	-1362.68	-1362.68	-901.918	-460.757	0.402861	0.264181	3.607	-0.0267362	-0.0023758	0.00354928	0.00117348	0.018891	0.00494444	0.0245528
	F2P-Cl…Cl-H	-1461.94	-1461.94	-1001.18	-460.757	0.510165	0.379643	3.62	-0.0263051	-0.00235406	0.00350209	0.00114803	0.0186005	0.00498643	0.024373
	PhO-Cl…Cl-H	-1227.6	-1227.6	-766.841	-460.757	1.7495	1.55309	3.228	-0.0543903	-0.00589644	0.00797125	0.00207481	0.0401842	0.00976801	0.0520639
	F-PhO-Cl…Cl-H	-1326.81	-1326.81	-866.052	-460.757	1.47276	1.26318	3.254	-0.0517108	-0.00551803	0.0075136	0.00199557	0.0380367	0.00935925	0.0493427
	p-FPh2N-Cl...Cl-H	-1637.14	-1637.14	-1176.39	-460.757	0.986445	0.724146	3.351	-0.0410181	-0.00422402	0.00602745	0.00180343	0.0313235	0.00745913	0.0401761
	F3CSO-Cl…Cl-H	-1731.75	-1731.75	-1270.99	-460.757	0.753011	0.486947	3.459	-0.0345795	-0.00334939	0.0048126	0.00146321	0.0251032	0.0064624	0.0330024
	NCSO-Cl…Cl-H	-1487	-1487	-1026.24	-460.757	0.894828	0.658257	3.404	-0.0411952	-0.0041364	0.00572354	0.00158714	0.0292427	0.00780949	0.0389752
	F2PO-Cl…Cl-H	-1537.17	-1537.17	-1076.41	-460.757	0.924321	0.744226	3.526	-0.0290225	-0.00276637	0.00414499	0.00137862	0.0220945	0.00557654	0.028829
	HFPO-Cl…Cl-H	-1437.91	-1437.91	-977.149	-460.757	0.708458	0.532756	3.556	-0.0278969	-0.00258756	0.00387801	0.00129045	0.0206738	0.00528823	0.0269781
	CH2N-Cl…Cl-H	-1014.88	-1014.88	-554.121	-460.757	0.641315	0.447414	3.414	-0.0373508	-0.00371098	0.00534435	0.00163337	0.0279109	0.00683942	0.0359181
	F2CN-Cl…Cl-H	-1213.31	-1213.31	-752.55	-460.757	1.17407	1.00151	3.326	-0.0444307	-0.00464089	0.00650356	0.00186267	0.0334649	0.00810979	0.0431823
	NC-Cl…Cl-H	-1013.7	-1013.7	-552.945	-460.757	1.37362	1.21423	3.362	-0.0400543	-0.00420504	0.00603476	0.00182972	0.0314579	0.0075275	0.040784
	F2CCH-Cl…Cl-H	-1197.29	-1197.29	-736.531	-460.757	0.588604	0.432354	3.553	-0.026868	-0.00245446	0.0037727	0.00131824	0.0203638	0.00490545	0.0259699
	o-F2Ph-Cl…Cl-H	-1350.89	-1350.89	-890.131	-460.757	0.563503	0.424196	3.567	-0.0269992	-0.00249007	0.00378216	0.00129209	0.020297	0.00503363	0.0260196
	p,o-F3Ph-Cl...Cl-H	-1450.1	-1450.1	-989.341	-460.757	0.631902	0.490085	3.556	-0.0274701	-0.00255053	0.00386848	0.00131795	0.0207457	0.00512737	0.026596
	p,o-F3Ph-O-Cl...Cl-H	-1525.22	-1525.22	-1064.46	-460.757	1.8066	1.59387	3.198	-0.0578305	-0.00636324	0.00848228	0.00211904	0.0424053	0.0105041	0.0554547
	C6F5-O-Cl…Cl-H	-1723.61	-1723.61	-1262.85	-460.757	2.05321	1.8204	3.151	-0.0628678	-0.00714715	0.00939196	0.00224481	0.046547	0.0114597	0.0610207
	F3C2PO-Cl…Cl-H	-2012.53	-2012.53	-1551.77	-460.757	1.03539	0.869101	3.55	-0.0297016	-0.00280925	0.00411425	0.001305	0.021677	0.00581419	0.028748
	ClCC-Cl…Cl-H	-1457.17	-1457.17	-996.411	-460.757	0.944402	0.777484	3.422	-0.0358248	-0.00361635	0.0052779	0.00166155	0.0277578	0.00668352	0.0358071
	F3CCC-Cl...Cl-H	-1334.56	-1334.56	-873.8	-460.757	1.20607	1.04167	3.386	-0.0385785	-0.00399934	0.00575649	0.00175715	0.0300546	0.00727207	0.0390192
	F2CCF-Cl…Cl-H	-1296.49	-1296.49	-835.728	-460.757	0.848393	0.699673	3.516	-0.0294048	-0.00280071	0.00421669	0.00141598	0.0225307	0.00551523	0.0289609
	NC2CH-Cl…Cl-H	-1145.2	-1145.2	-684.446	-460.757	1.14583	1.00339	3.372	-0.0411601	-0.0042207	0.00598222	0.00176152	0.0309749	0.00769196	0.0403845
	NC3C-Cl…Cl-H	-1237.39	-1237.39	-776.629	-460.757	1.53238	1.3573	3.32	-0.044316	-0.00472829	0.00662968	0.00190139	0.0341243	0.00842938	0.0447175
	p-NCPh-Cl…Cl-H	-1244.69	-1244.69	-783.931	-460.757	0.63755	0.495732	3.581	-0.0266821	-0.00242779	0.00368793	0.00126014	0.0197923	0.00496173	0.0253856
	o-NC2Ph-Cl…Cl-H	-1336.9	-1336.9	-876.139	-460.757	0.794427	0.613077	3.509	-0.0298239	-0.00286085	0.00429608	0.00143523	0.0229253	0.00565529	0.0295877
	p,o-NC3Ph-Cl…Cl-H	-1429.11	-1429.11	-968.347	-460.757	0.955069	0.779994	3.425	-0.0352021	-0.00356241	0.00521918	0.00165677	0.0275038	0.00669377	0.035684
	NC5Ph-Cl…Cl-H	-1613.51	-1613.51	-1152.75	-460.757	1.30647	1.09563	3.375	-0.0385849	-0.00403889	0.0058293	0.00179041	0.0304789	0.00737532	0.0396947
	80° £ q2 < 90°
	X1···Z > SvdWr
	HO-Cl…Cl-H	-996.643	-996.643	-535.883	-460.757	1.61207	1.469	3.26	-0.0513036	-0.00543669	0.00742354	0.00198685	0.0376416	0.00914674	0.0486772
	HCC-Cl…Cl-H	-997.612	-997.611	-536.853	-460.757	0.904869	0.784387	3.487	-0.0330421	-0.00313551	0.0045993	0.00146379	0.0242524	0.00608802	0.0314038
	C6F2OH2H-Cl…Cl-H	-1501.28	-1501.28	-1040.52	-460.757	0.957579	0.828312	3.524	-0.03137	-0.00292151	0.00430346	0.00138195	0.0227416	0.0058299	0.0294974
	H2NPh-O-Cl…Cl-H	-1282.94	-1282.94	-822.177	-460.757	1.37801	1.17721	3.294	-0.0486937	-0.00498775	0.00685794	0.00187019	0.0349125	0.00871096	0.0452785
	ClSO-Cl…Cl-H	-1854.38	-1854.38	-1393.63	-460.757	0.713478	0.508283	3.476	-0.036721	-0.00346121	0.00485392	0.00139271	0.0249865	0.00683169	0.0331765
	F2CN-Cl…Cl-H	-1213.31	-1213.31	-752.55	-460.757	1.37048	1.1929	3.337	-0.0445914	-0.00452357	0.00633568	0.00181211	0.0325912	0.00801222	0.042204
	o-F2Ph-O-Cl…Cl-H	-1426.01	-1426.01	-965.255	-460.757	1.75703	1.55058	3.22	-0.0556214	-0.00599112	0.00804869	0.00205757	0.040425	0.0100428	0.0528239
	F2C=CF-Cl…Cl-H	-1296.49	-1296.49	-835.728	-460.757	0.876631	0.751756	3.527	-0.0305495	-0.00284241	0.00421414	0.00137173	0.0223435	0.00570464	0.0289978
	70° £ q2 < 80°
	X1···Z > SvdWr
	HO-Cl…Cl-H	-996.643	-996.643	-535.883	-460.757	1.64094	1.49159	3.273	-0.0505681	-0.00523874	0.00717727	0.00193853	0.0364632	0.00891692	0.0471752
	MeCC-Cl…Cl-H	-1036.92	-1036.92	-576.157	-460.757	0.924321	0.764307	3.544	-0.0307677	-0.00270197	0.00401015	0.00130818	0.0212733	0.00544899	0.0273077
	F3Si-Cl…Cl-H	-1510.07	-1510.07	-1049.31	-460.757	0.603037	0.419804	3.645	-0.0257593	-0.00223145	0.00333776	0.00110631	0.0177763	0.00481695	0.0232669
	MeSO2-Cl…Cl-H	-1509.29	-1509.29	-1048.54	-460.757	0.398469	0.184488	3.565	-0.0307437	-0.00271597	0.00390545	0.00118948	0.0203798	0.00564022	0.0268287
	F3CSO-Cl…Cl-H	-1731.75	-1731.75	-1270.99	-460.757	0.830823	0.576054	3.487	-0.0360458	-0.00332624	0.00469185	0.00136561	0.0242298	0.00662284	0.0320611
	H2PO-Cl…Cl-H	-1338.64	-1338.64	-877.885	-460.757	0.314382	0.17884	3.62	-0.0281387	-0.00239808	0.0035045	0.00110642	0.0184437	0.00506631	0.0240593
	(A)nY–Cl…Cl–F
	q2 ³ 90°
	F-Cl…Cl-F	-1119.77	-1119.77	-559.885	-559.885	1.20482	1.0994	3.121	-0.0633958	-0.00724822	0.00966094	0.00241272	0.0482946	0.0113866	0.0631459
	HO-Cl…Cl-F	-1095.77	-1095.77	-535.883	-559.885	0.832705	0.727283	3.307	-0.0440574	-0.00458147	0.00651766	0.00193619	0.0338154	0.00794003	0.043621
	FH2C-Cl…Cl-F	-1159.14	-1159.14	-599.255	-559.885	0.298067	0.245356	3.687	-0.0208606	-0.00183235	0.00286544	0.00103309	0.0155942	0.0040274	0.0201175
	F2HC-Cl…Cl-F	-1258.36	-1258.36	-698.475	-559.885	0.455572	0.392821	3.66	-0.0214755	-0.00193196	0.00301836	0.0010864	0.016419	0.00425836	0.0213782
	F3C-Cl…Cl-F	-1357.58	-1357.58	-797.697	-559.885	0.368976	0.311245	3.635	-0.0224253	-0.00202944	0.00317038	0.00114094	0.0172452	0.00438922	0.0224106
	Me3C-Cl…Cl-F	-1177.83	-1177.83	-617.941	-559.885	0.438002	0.376506	3.632	-0.0249737	-0.0022016	0.00334349	0.00114189	0.0179416	0.00471688	0.0234439
	C6F5-Cl…Cl-F	-1747.62	-1747.62	-1187.73	-559.885	0.352033	0.286772	3.649	-0.0214053	-0.00193651	0.00305306	0.00111655	0.0166784	0.00422731	0.0215866
	MeCC-Cl…Cl-F	-1136.04	-1136.04	-576.157	-559.885	0.406626	0.343248	3.636	-0.0221428	-0.00200846	0.00315611	0.00114765	0.017215	0.00429166	0.0221593
	FCC-Cl…Cl-F	-1195.92	-1195.92	-636.037	-559.885	0.405999	0.331952	3.63	-0.0225131	-0.0020358	0.0031922	0.0011564	0.0173944	0.00431746	0.0223965
	ClSO2-Cl…Cl-F	-2028.68	-2028.68	-1468.79	-559.885	0.587349	0.427961	3.559	-0.0270989	-0.00257547	0.00383565	0.00126018	0.0203833	0.00544696	0.0271356
	H2NSO2-Cl…Cl-F	-1624.45	-1624.45	-1064.57	-559.885	0.580446	0.450552	3.605	-0.0248294	-0.00230661	0.00347888	0.00117227	0.0186046	0.00497843	0.0246115
	F3CSO2-Cl…Cl-F	-1906.05	-1906.05	-1346.16	-559.885	0.565386	0.373368	3.607	-0.0248644	-0.00231062	0.00347695	0.00116633	0.0185731	0.00502232	0.0247897
	Cl2PO-Cl…Cl-F	-2356.96	-2356.96	-1797.08	-559.885	0.467495	0.384036	3.829	-0.0169022	-0.00143677	0.00220043	0.00076366	0.0118563	0.00343901	0.0158957
	MeOCO-Cl…Cl-F	-1248.43	-1248.43	-688.546	-559.885	0.33007	0.264181	3.672	-0.0213885	-0.00190268	0.00296323	0.00106055	0.0160952	0.00418528	0.0209344
	F3Si-Cl…Cl-F	-1609.19	-1609.19	-1049.31	-559.885	0.326932	0.202686	3.882	-0.0145485	-0.00120317	0.00189334	0.00069017	0.0103341	0.00290922	0.0135922
	HF2Si-Cl…Cl-F	-1509.91	-1509.91	-950.021	-559.885	0.280497	0.181978	3.882	-0.0146542	-0.00119785	0.00187773	0.00067988	0.0102305	0.00288192	0.013396
	H2N-Ph-O-Cl…Cl-F	-1382.06	-1382.06	-822.177	-559.885	0.710341	0.572916	3.341	-0.041418	-0.00425179	0.00606174	0.00180995	0.0314868	0.00768468	0.0409585
	F-PhNH-Cl…Cl-F	-1406.1	-1406.1	-846.215	-559.885	0.559738	0.435492	3.424	-0.0352691	-0.00348156	0.00512407	0.00164251	0.0270663	0.0065476	0.0349646
	MePhNH-Cl…Cl-F	-1346.19	-1346.19	-786.301	-559.885	0.582329	0.469377	3.528	-0.027857	-0.00263701	0.00400904	0.00137203	0.0215243	0.0053039	0.0275935
	FPhMePhN-Cl…Cl-F	-1676.35	-1676.35	-1116.47	-559.885	0.485692	0.389683	3.439	-0.0337566	-0.00334935	0.00495058	0.00160123	0.0262072	0.0064012	0.0338431
	MePh2N-Cl…Cl-F	-1616.44	-1616.44	-1056.55	-559.885	0.533383	0.416666	3.524	-0.028048	-0.00265355	0.00402615	0.0013726	0.021595	0.00534608	0.0276915
	F2PO-Cl…Cl-F	-1636.29	-1636.29	-1076.41	-559.885	0.284889	0.19892	3.859	-0.0150461	-0.00126558	0.00198018	0.0007146	0.0107791	0.00304376	0.0142646
	HFPO-Cl…Cl-F	-1537.03	-1537.03	-977.149	-559.885	0.374623	0.286144	3.81	-0.0169616	-0.0014419	0.00223107	0.00078917	0.0120809	0.00341003	0.0160043
	Me2P-Cl…Cl-F	-1441.17	-1441.17	-881.284	-559.885	0.541541	0.453689	3.642	-0.0253669	-0.00224671	0.00335448	0.00110777	0.017849	0.00484507	0.0235698
	F2C=CH-Cl…Cl-F	-1296.42	-1296.42	-736.531	-559.885	0.376506	0.301832	3.648	-0.0214883	-0.00192245	0.0030321	0.00110965	0.016567	0.00417307	0.0213554
	o-F2Ph-Cl…Cl-F	-1450.02	-1450.02	-890.131	-559.885	0.444277	0.373996	3.641	-0.0220014	-0.00199091	0.00312677	0.00113586	0.0170505	0.00430445	0.0220207
	p,oF3Ph-Cl…Cl-F	-1549.23	-1549.23	-989.341	-559.885	0.416666	0.348268	3.641	-0.0219293	-0.00198523	0.00312042	0.00113519	0.0170224	0.00429382	0.0219791
	o-F2Ph-O-Cl…Cl-F	-1525.14	-1525.14	-965.255	-559.885	0.757404	0.611194	3.303	-0.0440419	-0.00461539	0.00653367	0.00191828	0.0338078	0.00816955	0.0440048
	p,o-F3Ph-O-Cl…Cl-F	-1624.35	-1624.35	-1064.46	-559.885	0.874748	0.728538	3.298	-0.0432344	-0.00469556	0.00664404	0.00194848	0.0343701	0.00832708	0.044766
	ClCC-Cl…Cl-F	-1556.3	-1556.3	-996.411	-559.885	0.390938	0.32505	3.639	-0.0220595	-0.00198941	0.00312705	0.00113764	0.0170588	0.00425353	0.0220014
	F3CCC-Cl…Cl-F	-1433.68	-1433.68	-873.8	-559.885	0.387801	0.318775	3.637	-0.0218422	-0.00198116	0.00312424	0.00114308	0.0170693	0.00426274	0.0220854
	F2C=CF-Cl…Cl-F	-1395.61	-1395.61	-835.728	-559.885	0.361445	0.298067	3.651	-0.021477	-0.00194232	0.0030577	0.00111538	0.0166923	0.00421384	0.0215838
	NCCH2-Cl…Cl-F	-1152.14	-1152.14	-592.252	-559.885	0.551581	0.486947	3.585	-0.0258258	-0.00232009	0.00357133	0.00125124	0.0192903	0.00479958	0.0249047
	80° £ q2 < 90°
	X1···Z > SvdWr
	Cl-Cl…Cl-F	-1480.17	-1480.17	-920.282	-559.885	0.85906	0.712851	3.306	-0.0488042	-0.0047108	0.00657734	0.00186654	0.0337755	0.00826982	0.0445439
	H2N-Cl…Cl-F	-1075.93	-1075.93	-516.045	-559.885	0.452434	0.34764	3.436	-0.0367436	-0.00336784	0.00496636	0.00159852	0.0262595	0.00631664	0.0340128
	MeH2C-Cl…Cl-F	-1099.23	-1099.23	-539.345	-559.885	0.464357	0.402861	3.587	-0.028152	-0.00240019	0.00364384	0.00124365	0.0195499	0.00498615	0.0254971
	Me2HC-Cl…Cl-F	-1138.53	-1138.53	-578.643	-559.885	0.451807	0.393448	3.602	-0.0272298	-0.00233905	0.00354565	0.0012066	0.019009	0.00492396	0.0248682
	CH2=CH-Cl…Cl-F	-1098	-1098	-538.113	-559.885	0.437374	0.370858	3.605	-0.0268246	-0.00222522	0.00342928	0.00120406	0.0185334	0.00465773	0.0240845
	Ph-Cl…Cl-F	-1251.6	-1251.6	-691.715	-559.885	0.400979	0.335718	3.619	-0.0249509	-0.00215246	0.0033303	0.00117784	0.0180326	0.00453036	0.0233096
	H2N-Ph-Cl…Cl-F	-1306.94	-1306.94	-747.05	-559.885	0.396586	0.329442	3.61	-0.0258265	-0.00220348	0.00339836	0.00119488	0.0183729	0.0046119	0.023769
	F-Ph-Cl…Cl-F	-1350.81	-1350.81	-790.926	-559.885	0.419176	0.348268	3.6	-0.0265855	-0.00222944	0.00344121	0.00121177	0.018612	0.00464298	0.0240873
	MeO-Cl…Cl-F	-1135.06	-1135.06	-575.171	-559.885	0.796937	0.653865	3.334	-0.043992	-0.00433617	0.00619417	0.001858	0.0322086	0.00765872	0.0417523
	Me2N-Cl…Cl-F	-1154.51	-1154.51	-594.626	-559.885	0.650727	0.528363	3.441	-0.0364089	-0.00335697	0.00494103	0.00158406	0.0261003	0.00638916	0.0338942
	O2N-Cl…Cl-F	-1225.03	-1225.03	-665.147	-559.885	0.705948	0.564759	3.374	-0.0426667	-0.00386194	0.00556437	0.00170243	0.0290672	0.00728515	0.0385129
	Ph-O-Cl…Cl-F	-1326.73	-1326.73	-766.841	-559.885	0.835843	0.677083	3.303	-0.0454034	-0.00459362	0.00652158	0.00192796	0.0337981	0.00800804	0.0437643
	F-PhO-Cl…Cl-F	-1425.94	-1425.94	-866.052	-559.885	0.859688	0.711596	3.31	-0.0451457	-0.00453974	0.00643019	0.00189045	0.0332825	0.00803444	0.0433635
	PhNH-Cl…Cl-F	-1306.89	-1306.89	-747.004	-559.885	0.552836	0.434864	3.424	-0.0356911	-0.00346639	0.00510758	0.00164119	0.0269951	0.00649918	0.034857
	Ph2N-Cl…Cl-F	-1537.85	-1537.85	-977.961	-559.885	0.555973	0.430471	3.399	-0.0388301	-0.00368675	0.00537676	0.00169001	0.0282671	0.00682984	0.036696
	FPhPhN-Cl…Cl-F	-1637.06	-1637.06	-1077.17	-559.885	0.550953	0.424196	3.402	-0.0391817	-0.00365607	0.005337	0.00168093	0.0280717	0.00679435	0.0365188
	FPh2N-Cl…Cl-F	-1736.27	-1736.27	-1176.38	-559.885	0.554718	0.417294	3.414	-0.0382008	-0.00353534	0.00518095	0.00164561	0.0273062	0.00663699	0.035532
	ON-Cl…Cl-F	-1149.88	-1149.88	-589.998	-559.885	0.494477	0.385291	3.569	-0.0311822	-0.00259768	0.00381273	0.00121505	0.0201111	0.0055348	0.0269122
	H2CN-Cl…Cl-F	-1114.01	-1114.01	-554.121	-559.885	0.409764	0.29995	3.545	-0.0285762	-0.00254634	0.00385451	0.00130817	0.0206507	0.00515645	0.026686
	F2C=N-Cl…Cl-F	-1312.44	-1312.44	-752.55	-559.885	0.560366	0.436747	3.387	-0.0397163	-0.00371363	0.00543489	0.00172126	0.0286246	0.00678579	0.0370791
	CHF=CH-Cl…Cl-F	-1197.2	-1197.2	-637.319	-559.885	0.510165	0.438629	3.59	-0.0271734	-0.00226492	0.00350192	0.001237	0.0189557	0.0046799	0.0245394
	C6F5O-Cl…Cl-F	-1822.74	-1822.74	-1262.85	-559.885	0.97013	0.808232	3.265	-0.0490188	-0.00505409	0.0070641	0.00201001	0.0362964	0.00875568	0.0474526
	70° £ q2 < 80°
	X1···Z > SvdWr
	Br-Cl…Cl-F	-3591.81	-3591.81	-3031.92	-559.885	2.78238	0.402861	3.237	-0.0589292	-0.00565529	0.00775023	0.00209494	0.0393807	0.00949858	0.052221
	HCC-Cl…Cl-F	-1096.74	-1096.74	-536.853	-559.885	0.457454	0.384036	3.623	-0.0261798	-0.00196889	0.00309561	0.00112672	0.0168893	0.00407927	0.0216232
	C6F5-Cl…Cl-F	-1747.62	-1747.62	-1187.73	-559.885	0.478162	0.395958	3.602	-0.0273091	-0.00211212	0.00329824	0.00118612	0.017934	0.00439684	0.0231733
	F3CSO-Cl…Cl-F	-1830.88	-1830.87	-1270.99	-559.885	0.748619	0.533383	3.498	-0.0392849	-0.0029815	0.00434443	0.00136293	0.0228295	0.00594177	0.0303476
	NCSO-Cl…Cl-F	-1586.12	-1586.12	-1026.24	-559.885	0.798192	0.578564	3.469	-0.0413599	-0.0032116	0.00463469	0.00142309	0.0242311	0.00629798	0.0322871
	NC2CH-Cl…Cl-F	-1244.33	-1244.33	-684.446	-559.885	0.500753	0.416666	3.559	-0.0289463	-0.00234306	0.00361619	0.00127313	0.0195573	0.00479562	0.0252742
	F–Cl…Cl–Z(B)m
	q2 ³ 90°
	F-Cl…Cl-F	-1119.77	-1119.77	-559.885	-559.885	1.20482	1.0994	3.121	-0.0633958	-0.00724822	0.00966094	0.00241272	0.0482946	0.0113866	0.0631459
	F-Cl…Cl-Cl	-1480.17	-1480.17	-559.885	-920.282	1.86245	1.67796	3.082	-0.0751195	-0.00828345	0.0107356	0.00245215	0.0527508	0.0125652	0.0690683
	F-Cl…Cl-Br	-3591.81	-3591.81	-559.885	-3031.92	2.5891	1.88818	3.077	-0.0802841	-0.00834698	0.0107972	0.00245022	0.05299	0.0126937	0.0694799
	F-Cl…Cl-NH2	-1075.93	-1075.93	-559.885	-516.045	3.58245	3.38228	3	-0.0921286	-0.0102721	0.0128058	0.0025337	0.0613585	0.0150965	0.0817683
	F-Cl…Cl-H	-1020.65	-1020.65	-559.885	-460.757	2.67256	2.51129	3.05	-0.0756603	-0.00899175	0.0114808	0.00248905	0.0558792	0.0135702	0.0732422
	F-Cl…Cl-Me	-1059.94	-1059.94	-559.885	-500.047	4.21122	4.0694	2.958	-0.105978	-0.0116176	0.0141119	0.0024943	0.0664252	0.0169733	0.0894258
	F-Cl…Cl-CF3	-1357.58	-1357.58	-559.885	-797.697	1.59262	1.42445	3.121	-0.0745327	-0.00731853	0.00972801	0.00240948	0.04855	0.0115324	0.0629313
	F-Cl…Cl-CH2Me	-1099.24	-1099.24	-559.885	-539.345	4.40261	4.24385	2.953	-0.106318	-0.0117034	0.0142179	0.0025145	0.0669293	0.0171188	0.0899893
	F-Cl…Cl-CHMe2	-1138.54	-1138.53	-559.885	-578.643	4.92344	4.72954	2.942	-0.118543	-0.0120608	0.0145695	0.0025087	0.0683127	0.017592	0.092062
	F-Cl…Cl-CMe3	-1177.83	-1177.83	-559.885	-617.941	5.24472	5.01192	2.943	-0.0987904	-0.0119889	0.0145227	0.0025338	0.0682259	0.0175474	0.0914847
	F-Cl…Cl-CH=CH2	-1098	-1098	-559.885	-538.112	3.33082	3.16328	3.012	-0.0919633	-0.00993844	0.0124313	0.00249286	0.0596968	0.0148705	0.0793622
	F-Cl…Cl-CCH	-1096.74	-1096.74	-559.885	-536.853	1.63341	1.49033	3.114	-0.0678826	-0.00739349	0.00976094	0.00236745	0.0485136	0.0115353	0.0632464
	F-Cl…Cl-Ph	-1251.61	-1251.6	-559.885	-691.715	3.64144	3.38855	3.006	-0.0964841	-0.0101157	0.012607	0.0024913	0.0603933	0.0150025	0.0801368
	F-Cl…Cl-CHO	-1133.93	-1133.93	-559.885	-574.04	2.68386	2.51757	3.033	-0.0915483	-0.0094769	0.0119851	0.0025082	0.0579732	0.0144217	0.0770125
	F-Cl…Cl-CMeO	-1173.24	-1173.24	-559.885	-613.348	3.1137	2.9267	3.042	-0.0908833	-0.00905912	0.0115917	0.00253258	0.056497	0.0136312	0.0738624
	F-Cl…Cl-CCMe	-1136.04	-1136.04	-559.885	-576.157	2.12224	1.98293	3.083	-0.0743943	-0.00807641	0.0104993	0.00242289	0.0516889	0.0124307	0.0678261
	F-Cl…Cl-CCF	-1195.92	-1195.92	-559.885	-636.037	1.68612	1.54054	3.107	-0.0705866	-0.00758515	0.00995986	0.00237471	0.0493383	0.0117834	0.0645331
	F-Cl…Cl-SO2Cl	-2028.68	-2028.68	-559.885	-1468.79	1.60517	1.32718	3.13	-0.08523	-0.00725127	0.00964221	0.00239094	0.0481326	0.011299	0.0621029
	F-Cl…Cl-SO2CF3	-1906.05	-1906.05	-559.885	-1346.16	1.60454	1.30145	3.143	-0.0616451	-0.00687658	0.00925721	0.00238063	0.0465514	0.0107717	0.059485
	F-Cl…Cl-POCl2	-2356.97	-2356.97	-559.885	-1797.08	1.56689	1.29894	3.149	-0.0769158	-0.0068903	0.00918957	0.00229927	0.0459553	0.0108392	0.0591643
	F-Cl…Cl-COOMe	-1248.43	-1248.43	-559.885	-688.546	2.89533	2.65374	3.087	-0.0666753	-0.00798481	0.0104599	0.00247509	0.0517398	0.012377	0.0673508
	F-Cl…Cl-SiMe3	-1429.27	-1429.27	-559.885	-869.379	5.0138	4.79417	2.965	-0.098458	-0.0113014	0.0138018	0.0025004	0.0652088	0.0165694	0.0865693
	F-Cl…Cl-SiH3	-1311.33	-1311.33	-559.885	-751.445	3.54919	3.344	3.019	-0.0964638	-0.00988259	0.01232	0.00243741	0.0590296	0.0147964	0.0779983
	F-Cl…Cl-SiH2F	-1410.62	-1410.62	-559.885	-850.73	2.80371	2.56275	3.054	-0.0874683	-0.00896864	0.0114014	0.00243276	0.0553368	0.0135521	0.0723364
	F-Cl…Cl-PH2	-1362.56	-1362.56	-559.885	-802.673	3.50527	3.28187	3.001	-0.0908995	-0.0103805	0.012899	0.0025185	0.0616699	0.0152256	0.0815945
	F-Cl…Cl-PHF	-1461.81	-1461.81	-559.885	-901.918	2.8445	2.62299	3.031	-0.0861451	-0.00962664	0.0120966	0.00246996	0.0582666	0.0143265	0.0769778
	F-Cl…Cl-PF2	-1561.07	-1561.07	-559.885	-1001.18	2.28727	2.05698	3.066	-0.0803291	-0.00873358	0.0111416	0.00240802	0.0541988	0.0132589	0.0710435
	F-Cl…Cl-O-PhNH2	-1382.07	-1382.07	-559.885	-822.177	3.7707	3.52409	2.985	-0.0925086	-0.0106835	0.0132341	0.0025506	0.0631393	0.0157307	0.0845514
	F-Cl…Cl-NHPh	-1306.89	-1306.89	-559.885	-747.004	3.88868	3.55233	2.986	-0.104678	-0.0106912	0.0132238	0.0025326	0.063026	0.0156297	0.0841776
	F-Cl…Cl-BHF	-1145.4	-1145.4	-559.885	-585.508	2.48054	2.345	3.057	-0.0816391	-0.00876049	0.0112399	0.00247941	0.0548774	0.0133172	0.0718441
	F-Cl…Cl-BHOH	-1121.38	-1121.38	-559.885	-561.49	2.95871	2.79618	3.033	-0.0845962	-0.00932162	0.0118283	0.00250668	0.05734	0.0139527	0.0752045
	F-Cl…Cl-SO2Me	-1608.43	-1608.42	-559.885	-1048.54	3.02773	2.72904	3.049	-0.0880049	-0.00908655	0.0116112	0.00252465	0.0565432	0.0136988	0.0738712
	F-Cl…Cl-SOCF3	-1830.88	-1830.88	-559.885	-1270.99	2.40901	2.10718	3.085	-0.079116	-0.00813272	0.0105809	0.00244818	0.0521161	0.0123126	0.0672468
	F-Cl…Cl-POH2	-1437.77	-1437.77	-559.885	-877.885	2.40273	2.12914	3.064	-0.0863034	-0.00880319	0.0112178	0.00241461	0.0545299	0.0133578	0.0718927
	F-Cl…Cl-PMe2	-1441.18	-1441.18	-559.885	-881.284	4.40198	4.17106	2.974	-0.0983795	-0.0111402	0.0136239	0.0024837	0.0644304	0.0163017	0.0857867
	F-Cl…Cl-NCH2	-1114.01	-1114.01	-559.885	-554.121	3.38855	3.20218	3.003	-0.101134	-0.0102669	0.0127555	0.0024886	0.0609765	0.01535	0.0816957
	F-Cl…Cl-N=CMe2	-1192.62	-1192.62	-559.885	-632.727	3.79894	3.57806	2.994	-0.0921194	-0.0103726	0.0129304	0.0025578	0.0619533	0.0152597	0.082418
	F-Cl…Cl-CN	-1112.83	-1112.83	-559.885	-552.945	0.314382	0.195783	3.251	-0.0480983	-0.00503832	0.00707457	0.00203625	0.0364433	0.00843926	0.0466419
	F-Cl…Cl-CH=CHF	-1197.21	-1197.21	-559.885	-637.319	3.19402	2.97628	3.037	-0.0946398	-0.00929079	0.0117567	0.00246591	0.0568907	0.0139562	0.0751635
	F-Cl…Cl-CH=CF2	-1296.42	-1296.42	-559.885	-736.531	2.90474	2.67821	3.042	-0.0932452	-0.00924183	0.0116914	0.00244957	0.0565637	0.0138952	0.0749324
	F-Cl…Cl-POCF32	-2111.66	-2111.66	-559.885	-1551.77	1.13328	0.863453	3.208	-0.0598037	-0.00578286	0.00795219	0.00216933	0.0404861	0.0093971	0.0515414
	F-Cl…Cl-CCCl	-1556.3	-1556.3	-559.885	-996.411	1.53677	1.39182	3.121	-0.0682539	-0.00726992	0.00962142	0.0023515	0.0478917	0.0113918	0.0624799
	F-Cl…Cl-CCCF3	-1433.69	-1433.69	-559.885	-873.8	0.786897	0.649472	3.191	-0.0576718	-0.0059526	0.00814237	0.00218977	0.0413286	0.00966791	0.0532842
	F-Cl…Cl-CF=CF2	-1395.62	-1395.62	-559.885	-835.728	2.04756	1.80095	3.093	-0.0843157	-0.00802188	0.0104107	0.00238882	0.0511978	0.0123262	0.0671351
	F-Cl…Cl-PhCN-p	-1343.82	-1343.82	-559.885	-783.931	2.95933	2.72527	3.031	-0.0927206	-0.00948383	0.0119573	0.00247347	0.0577233	0.0141921	0.0762417
	80° £ q2 < 90°
	X1···Z > SvdWr
	F-Cl…Cl-OH	-1095.77	-1095.77	-559.885	-535.883	2.71837	2.47992	3.023	-0.0883285	-0.00973012	0.0122301	0.00249998	0.0589201	0.0145667	0.0789063
	F-Cl…Cl-CHF2	-1258.36	-1258.36	-559.885	-698.475	2.40399	2.24146	3.057	-0.0867978	-0.00887519	0.0113484	0.00247321	0.0552865	0.013585	0.0728665
	F-Cl…Cl-PhNH2	-1306.94	-1306.94	-559.885	-747.05	4.09889	3.83722	2.991	-0.102258	-0.0105659	0.0130593	0.0024934	0.0622109	0.0156144	0.0830611
	F-Cl…Cl-PhF	-1350.82	-1350.82	-559.885	-790.926	3.45569	3.19842	3.016	-0.0961634	-0.00988414	0.0123638	0.00247966	0.0593737	0.0147024	0.0787161
	F-Cl…Cl-OMe	-1135.06	-1135.06	-559.885	-575.171	3.29819	3.07856	3.007	-0.0912454	-0.0101209	0.0126286	0.0025077	0.0605455	0.0150403	0.0810052
	F-Cl…Cl-NMe2	-1154.52	-1154.52	-559.885	-594.626	4.20871	3.95394	2.983	-0.109111	-0.0107418	0.0132666	0.0025248	0.0631657	0.0157043	0.0843011
	F-Cl…Cl-SO2CN	-1661.29	-1661.29	-559.885	-1101.41	0.808232	0.560993	3.373	-0.0626106	-0.00398974	0.00571934	0.0017296	0.0297958	0.00765071	0.0390543
	F-Cl…Cl-SMeO	-1533.25	-1533.25	-559.885	-973.357	4.08132	3.68662	2.987	-0.0989781	-0.0109069	0.0133705	0.0024636	0.0633368	0.0160911	0.0843784
	F-Cl…Cl-NO2	-1225.03	-1225.03	-559.885	-665.147	1.72189	1.39935	3.119	-0.0785056	-0.00747179	0.00982975	0.00235796	0.0487508	0.0117204	0.063594
	F-Cl…Cl-SiF3	-1609.19	-1609.19	-559.885	-1049.31	1.64031	1.33848	3.145	-0.0750978	-0.00696176	0.0092612	0.00229944	0.0462426	0.0110914	0.0594766
	F-Cl…Cl-SiHF2	-1509.91	-1509.91	-559.885	-950.02	2.25464	2.01682	3.098	-0.0819302	-0.00797701	0.0103346	0.00235759	0.0507691	0.0124338	0.0660757
	F-Cl…Cl-O-Ph	-1326.73	-1326.73	-559.885	-766.841	3.1137	2.81501	3.019	-0.0891181	-0.00979255	0.0123013	0.00250875	0.0592399	0.0145387	0.07885
	F-Cl…Cl-O-PhF	-1425.94	-1425.94	-559.885	-866.052	3.2141	2.9562	3.013	-0.0888908	-0.00992671	0.0124461	0.00251939	0.0598616	0.0147183	0.0797593
	F-Cl…Cl-NPh2	-1537.85	-1537.85	-559.885	-977.961	4.09575	3.71486	2.989	-0.0999575	-0.0106199	0.0131428	0.0025229	0.062663	0.0154506	0.0833901
	F-Cl…Cl-NHPhF	-1406.11	-1406.11	-559.885	-846.215	3.93825	3.59751	2.987	-0.0967449	-0.0106856	0.0132093	0.0025237	0.0629318	0.0156163	0.084098
	F-Cl…Cl-NHPhMe	-1346.19	-1346.19	-559.885	-786.301	4.09136	3.7387	2.982	-0.0986373	-0.0107998	0.0133254	0.0025256	0.0634041	0.0157636	0.0848128
	F-Cl…Cl-NPhPhF	-1637.06	-1637.06	-559.885	-1077.17	4.00539	3.60818	2.992	-0.0990158	-0.0105154	0.0130452	0.0025298	0.0622996	0.015303	0.0827456
	F-Cl…Cl-NPhF2	-1736.27	-1736.27	-559.885	-1176.38	3.87675	3.47891	2.999	-0.099365	-0.0103274	0.0128411	0.0025137	0.0614195	0.0150407	0.0814519
	F-Cl…Cl-NPhFPhMe	-1676.36	-1676.36	-559.885	-1116.47	4.01732	3.64834	2.996	-0.100857	-0.0104043	0.0129238	0.0025195	0.0617729	0.0151493	0.0819813
	F-Cl…Cl-NPhMe2	-1616.45	-1616.45	-559.885	-1056.55	4.25451	3.87613	2.983	-0.100844	-0.0107473	0.0132785	0.0025312	0.0632385	0.0156257	0.0842206
	F-Cl…Cl-SOCN	-1586.13	-1586.13	-559.885	-1026.24	2.05007	1.73506	3.077	-0.0809212	-0.00858828	0.0109921	0.00240382	0.0535837	0.0130791	0.0705064
	F-Cl…Cl-SOCl	-1953.51	-1953.51	-559.885	-1393.63	2.68009	2.27472	3.076	-0.0943218	-0.00866793	0.0110483	0.00238037	0.0537148	0.0133174	0.0709313
	F-Cl…Cl-POF2	-1636.29	-1636.29	-559.885	-1076.41	0.947539	0.69277	3.287	-0.0633731	-0.00481379	0.00676535	0.00195156	0.0348676	0.00853265	0.0451339
	F-Cl…Cl-POHF	-1537.04	-1537.04	-559.885	-977.149	1.76581	1.50351	3.145	-0.0790034	-0.00713606	0.00940394	0.00226788	0.0466873	0.0114635	0.0610966
	F-Cl…Cl-NO	-1149.89	-1149.89	-559.885	-589.997	3.95645	3.73368	2.973	-0.0990987	-0.0110352	0.0135836	0.0025484	0.0645285	0.0161839	0.0858902
	F-Cl…Cl-N=CF2	-1312.44	-1312.44	-559.885	-752.55	2.51004	2.22327	3.063	-0.0956663	-0.00877772	0.0111976	0.00241988	0.0544701	0.0133622	0.0723868
	F-Cl…Cl-O-PhF2-o	-1525.14	-1525.14	-559.885	-965.255	2.65876	2.38328	3.059	-0.0825827	-0.00866103	0.0111271	0.00246607	0.0543729	0.0130221	0.0716278
	F-Cl…Cl-O-PhF3-p,o	-1624.35	-1624.35	-559.885	-1064.46	2.27911	2.03941	3.057	-0.0796224	-0.008674	0.0111718	0.0024978	0.0546782	0.0130697	0.0719103
	F-Cl…Cl-O-C6F5	-1822.74	-1822.74	-559.885	-1262.85	1.87123	1.62588	3.078	-0.0768055	-0.00819083	0.0106515	0.00246067	0.0524485	0.0124407	0.068787
	F-Cl…Cl-CCN3	-1336.52	-1336.52	-559.885	-776.629	1.52861	1.23557	3.17	-0.0898229	-0.00664182	0.008912	0.00227018	0.0447287	0.0107777	0.0581958
	F-Cl…Cl-CH=CHCF3	-1434.95	-1434.95	-559.885	-875.063	2.66252	2.42783	3.065	-0.081321	-0.00857827	0.0110049	0.00242663	0.0537264	0.0130291	0.0704317
	F-Cl…Cl-CH=CCF32	-1771.9	-1771.9	-559.885	-1212.01	2.01682	1.73883	3.101	-0.0759882	-0.00778626	0.0101515	0.00236524	0.0500672	0.0119886	0.0651269
	80° £ q2 < 90°
	X1···Z < SvdWr
	F-Cl…Cl-CH2F	-1159.14	-1159.14	-559.885	-599.255	3.13692	2.98318	3.014	-0.0945772	-0.00994889	0.012448	0.00249911	0.0597881	0.0149809	0.0793188
	F-Cl…Cl-C6F5	-1747.62	-1747.62	-559.885	-1187.73	2.46674	2.1511	3.087	-0.0896191	-0.00818216	0.0105747	0.00239254	0.051869	0.012488	0.0677728
	F-Cl…Cl-C6F2OH2H	-1600.41	-1600.41	-559.885	-1040.52	2.61232	2.23707	3.071	-0.0914185	-0.00857969	0.0110033	0.00242361	0.0537074	0.0129261	0.0702219
	F-Cl…Cl-BF2	-1244.68	-1244.68	-559.885	-684.798	1.52171	1.35981	3.14	-0.0719674	-0.00700036	0.00933033	0.00232997	0.0466412	0.0113216	0.0598926
	F-Cl…Cl-PhF2-o	-1450.02	-1450.02	-559.885	-890.131	3.0748	2.78677	3.051	-0.0941463	-0.00899099	0.0114364	0.00244541	0.0555276	0.0135394	0.0730602
	F-Cl…Cl-PhF3-p,o	-1549.23	-1549.23	-559.885	-989.341	2.93988	2.64558	3.056	-0.0937313	-0.00888699	0.0113254	0.00243841	0.0550552	0.0133951	0.072375
	F-Cl…Cl-CH2CN	-1152.14	-1152.14	-559.885	-592.252	2.97314	2.77861	3.022	-0.0962267	-0.00985239	0.012346	0.00249361	0.0593584	0.0147736	0.078922
	F-Cl…Cl-CHCN2	-1244.33	-1244.33	-559.885	-684.445	2.20507	1.96159	3.091	-0.0940753	-0.00827859	0.0106951	0.00241651	0.0524467	0.012827	0.0690771
	F-Cl…Cl-PhCN2-o	-1436.03	-1436.03	-559.885	-876.139	2.54455	2.23331	3.128	-0.090433	-0.00740236	0.00972466	0.0023223	0.0481878	0.0115667	0.06254
	F-Cl…Cl-PhCN3-p,o	-1528.24	-1528.23	-559.885	-968.347	2.14796	1.81287	3.151	-0.0873275	-0.00696457	0.0092423	0.00227773	0.0460801	0.0110029	0.0594927
	70° £ q2 < 80°
	X1···Z < SvdWr
	F-Cl…Cl-BH2	-1046.1	-1046.1	-559.885	-486.216	2.13039	1.97979	3.109	-0.0838751	-0.00743332	0.00988655	0.00245323	0.0493591	0.0120345	0.0623816
	(A)nY–Br…Br–H
	q2 ³ 90°
	F-Br…Br-H	-5243.92	-5243.91	-2572.38	-2671.53	8.24924	3.95143	3.108		-0.0103273	0.0123774	0.0020501	0.0577098	0.0179767	0.0788788
	Cl-Br…Br-H	-5604.31	-5604.3	-2572.38	-3031.92	7.52823	2.43285	3.218		-0.00789625	0.0100563	0.00216005	0.0488657	0.014885	0.0663005
	HO-Br…Br-H	-5219.91	-5219.9	-2572.38	-2647.52	5.90235	1.9434	3.278		-0.00694345	0.00896431	0.00202086	0.0439407	0.0129545	0.0583337
	FH2C-Br…Br-H	-5283.26	-5283.25	-2572.38	-2710.88	5.39533	0.401606	3.444		-0.00480402	0.00650712	0.0017031	0.0328409	0.00975844	0.0435906
	F3C-Br…Br-H	-5481.71	-5481.7	-2572.38	-2909.32	6.4257	0.818272	3.397		-0.00516406	0.00700908	0.00184502	0.0354164	0.0104331	0.0473025
	HCC-Br…Br-H	-5220.87	-5220.87	-2572.38	-2648.49	3.81777	1.09312	3.421		-0.00505778	0.00683627	0.00177849	0.0344591	0.0101155	0.0456416
	C6F5-Br…Br-H	-5871.75	-5871.75	-2572.38	-3299.37	3.94829	0.925576	3.424		-0.00490732	0.00668584	0.00177852	0.0338574	0.00991947	0.0449228
	FCC-Br…Br-H	-5320.06	-5320.05	-2572.38	-2747.67	3.95833	1.13893	3.407		-0.00517538	0.00700533	0.00182995	0.0353411	0.0102689	0.0467045
	ClSO2-Br…Br-H	-6152.81	-6152.8	-2572.38	-3580.42	6.32404	1.64596	3.308		-0.00653624	0.00852356	0.00198732	0.0420435	0.0131801	0.0579518
	F3CSO2-Br…Br-H	-6030.18	-6030.17	-2572.38	-3457.79	5.83458	1.26004	3.358		-0.00589635	0.00775321	0.00185686	0.0384403	0.0120995	0.0528154
	MeSO-Br…Br-H	-5657.37	-5657.37	-2572.38	-3084.99	4.22	0.49385	3.451		-0.00499153	0.00653973	0.0015482	0.0323518	0.0104498	0.0440226
	O2N-Br…Br-H	-5349.17	-5349.16	-2572.38	-2776.78	5.80132	1.94779	3.299		-0.00667682	0.008633	0.00195618	0.0423567	0.0132816	0.0582113
	MeOCO-Br…Br-H	-5372.56	-5372.55	-2572.38	-2800.17	4.9272	0.562876	3.453		-0.00475144	0.00641296	0.00166152	0.0322979	0.00977192	0.0432566
	F3Si-Br…Br-H	-5733.32	-5733.31	-2572.38	-3160.93	2.94051	0.580446	3.561		-0.00393153	0.00530756	0.00137603	0.0267344	0.00851251	0.0363492
	H3Si-Br…Br-H	-5435.45	-5435.45	-2572.38	-2863.07	2.564	0.185115	3.585		-0.00383599	0.00510897	0.00127298	0.0255278	0.00825877	0.0344941
	H2FSi-Br…Br-H	-5534.74	-5534.73	-2572.38	-2962.36	2.59538	0.257906	3.592		-0.00376296	0.00502574	0.00126278	0.0251541	0.00817412	0.0341165
	HF2Si-Br…Br-H	-5634.03	-5634.02	-2572.38	-3061.65	2.67947	0.34764	3.586		-0.00375951	0.00504904	0.00128953	0.0253543	0.00819656	0.0344552
	F2B-Br…Br-H	-5368.8	-5368.8	-2572.38	-2796.42	2.95494	0.419176	3.571		-0.00387259	0.00521597	0.00134338	0.0262374	0.00834042	0.0354682
	F-Ph-O-Br…Br-H	-5550.08	-5550.08	-2572.38	-2977.7	5.92369	2.16993	3.23		-0.00783969	0.00990508	0.00206539	0.0478819	0.0143614	0.064345
	H2NPh-O-Br…Br-H	-5506.2	-5506.2	-2572.38	-2933.82	5.64445	1.93649	3.247		-0.00753211	0.0095992	0.00206709	0.0466651	0.0138358	0.0623655
	F-PhNH-Br…Br-H	-5530.24	-5530.23	-2572.38	-2957.85	4.93787	1.36546	3.352		-0.00599498	0.00790753	0.00191255	0.0392804	0.0114989	0.051984
	MePhNH-Br…Br-H	-5470.32	-5470.32	-2572.38	-2897.94	4.66804	1.15211	3.362		-0.00584563	0.00773638	0.00189075	0.0385086	0.0112577	0.050909
	H2B-Br…Br-H	-5170.22	-5170.22	-2572.38	-2597.84	2.57906	0.197665	3.61		-0.00363667	0.00487789	0.00124122	0.0244764	0.00790258	0.0330563
	HFB-Br…Br-H	-5269.51	-5269.51	-2572.38	-2697.13	2.69704	0.283634	3.6		-0.00369691	0.00495874	0.00126183	0.0248823	0.00803349	0.0336673
	MeSO2-Br…Br-H	-5732.55	-5732.54	-2572.38	-3160.17	4.8632	0.595506	3.408		-0.00537428	0.00707663	0.00170235	0.0351159	0.0111226	0.0478424
	F3CSO-Br…Br-H	-5955.01	-5955	-2572.38	-3382.62	4.83559	0.928086	3.404		-0.00543578	0.00713353	0.00169775	0.0353251	0.0112913	0.0483367
	NCSO-Br…Br-H	-5710.26	-5710.25	-2572.38	-3137.87	5.07718	1.12136	3.376		-0.00575777	0.00752885	0.00177108	0.0371997	0.0119005	0.0510899
	HFPO-Br…Br-H	-5661.16	-5661.15	-2572.38	-3088.77	3.47138	0.66014	3.501		-0.00416453	0.00565276	0.00148823	0.0285639	0.00895866	0.038668
	H2C=N-Br…Br-H	-5238.14	-5238.13	-2572.38	-2665.75	4.90085	0.758659	3.394		-0.00521141	0.00701526	0.00180385	0.0352764	0.010372	0.0465858
	NC-Br…Br-H	-5236.96	-5236.95	-2572.38	-2664.58	6.0015	1.63592	3.379		-0.00552009	0.00740601	0.00188592	0.0371677	0.0109608	0.0498089
	o,o-F2Ph-Br…Br-H	-5574.15	-5574.15	-2572.38	-3001.77	3.66654	0.567896	3.439		-0.00467204	0.00640649	0.00173445	0.0325638	0.00947565	0.0429851
	p,o-F3Ph-Br…Br-H	-5673.36	-5673.36	-2572.38	-3100.98	3.70921	0.645707	3.433		-0.00472452	0.00647571	0.00175119	0.0329076	0.00956667	0.0434588
	p,o-F3Ph-O-Br…Br-H	-5748.5	-5748.49	-2572.38	-3176.11	7.13729	2.45042	3.193		-0.00858318	0.0106775	0.00209432	0.0510874	0.0156261	0.0696296
	C6F5-O-Br…Br-H	-5946.89	-5946.88	-2572.38	-3374.5	7.70895	2.84136	3.162		-0.00920549	0.0113185	0.00211301	0.0537264	0.016619	0.0738169
	F3C2PO-Br…Br-H	-6235.78	-6235.78	-2572.38	-3663.4	4.08634	1.09626	3.458		-0.00483748	0.00643862	0.00160114	0.032159	0.0102059	0.0440335
	ClCC-Br…Br-H	-5680.43	-5680.43	-2572.38	-3108.05	4.11332	1.14332	3.401		-0.0053048	0.00713783	0.00183303	0.0358834	0.0104928	0.0475624
	F3CCC-Br…Br-H	-5557.82	-5557.82	-2572.38	-2985.44	4.36496	1.41566	3.398		-0.0053141	0.00714955	0.00183545	0.03594	0.0105963	0.0479113
	F2C=CF-Br…Br-H	-5519.74	-5519.73	-2572.38	-2947.36	5.06024	0.951304	3.423		-0.00512575	0.0068891	0.00176335	0.0346098	0.0103308	0.0462909
	NC3C-Br…Br-H	-5460.65	-5460.65	-2572.38	-2888.27	5.04643	2.02058	3.31		-0.00643975	0.008472	0.00203225	0.042017	0.0127017	0.0572403
	p-NCPh-Br…Br-H	-5467.95	-5467.94	-2572.38	-2895.57	3.27999	0.574799	3.45		-0.00459666	0.0062988	0.00170214	0.0320037	0.00938039	0.0422631
	o-NC2Ph-Br…Br-H	-5560.16	-5560.16	-2572.38	-2987.78	4.0192	0.916164	3.406		-0.00527479	0.00709948	0.00182469	0.0356967	0.0105873	0.0476799
	p,o-NC3Ph-Br…Br-H	-5652.37	-5652.36	-2572.38	-3079.99	3.39922	0.919929	3.408		-0.00498322	0.00681778	0.00183456	0.0346094	0.0101177	0.046103
	NC5Ph-Br…Br-H	-5836.77	-5836.77	-2572.38	-3264.39	4.82994	1.43511	3.366		-0.00573364	0.00766167	0.00192803	0.0383588	0.011426	0.0516831
	80° £ q2 < 90°
	X1···Z > SvdWr
	Br-Br…Br-H	-7715.95	-7715.94	-2572.38	-5143.56	5.7003	2.11722	3.271		-0.00707017	0.00911194	0.00204177	0.0446148	0.0137227	0.0606703
	F2HC-Br…Br-H	-5382.48	-5382.47	-2572.38	-2810.1	5.77246	0.591114	3.427		-0.00513625	0.0068578	0.00172155	0.0343174	0.0103771	0.0459065
	MeCC-Br…Br-H	-5260.18	-5260.17	-2572.38	-2687.79	3.12249	0.998995	3.432		-0.00498553	0.00671561	0.00173008	0.0337828	0.00993664	0.0445692
	MeO-Br…Br-H	-5259.19	-5259.19	-2572.38	-2686.81	5.96134	1.73318	3.285		-0.00691529	0.00890468	0.00198939	0.0435763	0.0129203	0.0579463
	NCSO2-Br…Br-H	-5785.42	-5785.42	-2572.38	-3213.04	6.23054	1.63968	3.325		-0.00630951	0.00825282	0.00194331	0.0407845	0.0128202	0.0562325
	H2NSO2-Br…Br-H	-5748.58	-5748.58	-2572.38	-3176.2	5.31626	0.843373	3.374		-0.00574072	0.00755333	0.00181261	0.0374638	0.01167	0.0509443
	Cl2PO-Br…Br-H	-6481.09	-6481.08	-2572.38	-3908.71	4.12525	1.11069	3.447		-0.00493653	0.00655208	0.00161555	0.0326705	0.010351	0.0445565
	Ph-O-Br…Br-H	-5450.87	-5450.86	-2572.38	-2878.48	5.82831	2.0758	3.237		-0.00772604	0.00978344	0.0020574	0.0473633	0.0141698	0.0635669
	F2C=N-Br…Br-H	-5436.57	-5436.57	-2572.38	-2864.19	5.7825	1.67922	3.322		-0.00631686	0.00827064	0.00195378	0.0408977	0.012116	0.0545356
	PhNH-Br…Br-H	-5431.03	-5431.02	-2572.38	-2858.64	4.92407	1.33722	3.355		-0.00595265	0.00785261	0.00189996	0.0390103	0.0114162	0.0515657
	FPh2N-Br…Br-H	-5860.42	-5860.41	-2572.38	-3288.03	4.66365	1.38115	3.343		-0.00615881	0.00804891	0.0018901	0.0397561	0.0118687	0.0530439
	ClSO-Br…Br-H	-6077.64	-6077.64	-2572.38	-3505.26	4.8563	0.896711	3.4		-0.00550032	0.00719553	0.00169521	0.035563	0.0114092	0.0486683
	F2PO-Br…Br-H	-5760.42	-5760.41	-2572.38	-3188.03	4.02736	1.1565	3.458		-0.00478751	0.00640518	0.00161767	0.0320914	0.0100616	0.0437215
	o-F2Ph-O-Br…Br-H	-5649.29	-5649.28	-2572.38	-3076.9	7.04505	2.38956	3.201		-0.00844495	0.0105264	0.00208145	0.0504315	0.0153813	0.0685627
	NCCH2-Br…Br-H	-5276.27	-5276.26	-2572.38	-2703.88	5.36019	0.733559	3.405		-0.00538701	0.00717527	0.00178826	0.0358541	0.0106959	0.0477895
	NC2CH-Br…Br-H	-5368.46	-5368.46	-2572.38	-2796.08	4.8312	1.48406	3.368		-0.00579142	0.00766597	0.00187455	0.0381621	0.0114931	0.0513922
	70° £ q2 < 80°
	X1···Z > SvdWr
	H2N-Br…Br-H	-5200.06	-5200.05	-2572.38	-2627.68	5.50138	1.32153	3.384		-0.0055924	0.00738591	0.00179351	0.0367177	0.0108471	0.0483525
	(A)nY–Br…Br–F
	q2 ³ 90°
	F-Br…Br-F	-5343.06	-5343.06	-2671.53	-2671.53	6.971	2.32053	3.101		-0.0105989	0.0128233	0.0022244	0.0601906	0.0181261	0.0823158
	Cl-Br…Br-F	-5703.46	-5703.45	-2671.53	-3031.92	6.6447	1.25439	3.227		-0.00768743	0.00996288	0.00227545	0.0489533	0.0144803	0.0665226
	Br-Br…Br-F	-7815.1	-7815.09	-2671.53	-5143.56	4.90085	1.07555	3.277		-0.00688917	0.0090491	0.00215993	0.0448361	0.0133804	0.0611246
	HO-Br…Br-F	-5319.06	-5319.05	-2671.53	-2647.52	5.5453	1.25188	3.26		-0.00725334	0.00943103	0.00217769	0.0464349	0.0133354	0.0619714
	H2N-Br…Br-F	-5299.21	-5299.2	-2671.53	-2627.68	4.98745	0.539658	3.364		-0.00574764	0.0077174	0.00196976	0.0387486	0.0111238	0.0514351
	H-Br…Br-F	-5243.91	-5243.9	-2671.53	-2572.38	4.11772	0.245984	3.451		-0.00465185	0.0064201	0.00176825	0.0327534	0.00958858	0.0436948
	Me-Br…Br-F	-5283.21	-5283.2	-2671.53	-2611.67	5.39721	0.217118	3.427		-0.00510444	0.00692903	0.00182459	0.0350145	0.0101846	0.0466616
	FH2C-Br…Br-F	-5382.41	-5382.4	-2671.53	-2710.88	5.27735	0.0407881	3.439		-0.00492921	0.00672007	0.00179086	0.0340437	0.0100244	0.0456125
	F2HC-Br…Br-F	-5481.63	-5481.62	-2671.53	-2810.1	5.69277	0.207078	3.425		-0.00506128	0.00689055	0.00182927	0.0348793	0.0103206	0.0470027
	F3C-Br…Br-F	-5580.86	-5580.85	-2671.53	-2909.32	6.07931	0.220883	3.403		-0.00523481	0.00712636	0.00189155	0.0360717	0.0106326	0.0487442
	MeH2C-Br…Br-F	-5322.51	-5322.5	-2671.53	-2650.97	4.96423	0.213981	3.44		-0.00500106	0.00677644	0.00177538	0.0342073	0.0100631	0.0457135
	Me2HC-Br…Br-F	-5361.81	-5361.8	-2671.53	-2690.27	3.57053	0.239709	3.465		-0.00474892	0.00643283	0.00168391	0.0324669	0.0096977	0.043479
	Me3C-Br…Br-F	-5401.11	-5401.1	-2671.53	-2729.58	3.20218	0.254141	3.474		-0.00468398	0.00633025	0.00164627	0.0319061	0.00962507	0.0428245
	CH2=CH-Br…Br-F	-5321.27	-5321.26	-2671.53	-2649.74	4.67808	0.175075	3.439		-0.00494374	0.00673932	0.00179558	0.0341396	0.0100047	0.0457375
	HCC-Br…Br-F	-5320.02	-5320.02	-2671.53	-2648.49	3.2643	0.358935	3.423		-0.00495094	0.00679992	0.00184898	0.0345956	0.00996252	0.0460686
	Ph-Br…Br-F	-5474.88	-5474.88	-2671.53	-2803.35	3.52158	0.251004	3.458		-0.0047371	0.00648096	0.00174386	0.0328993	0.00963761	0.0438144
	C6F5-Br…Br-F	-5970.9	-5970.9	-2671.53	-3299.37	3.563	0.3125	3.43		-0.00490038	0.00672648	0.0018261	0.0342103	0.00995303	0.0457546
	H2NPh-Br…Br-F	-5530.22	-5530.21	-2671.53	-2858.68	3.47013	0.285517	3.455		-0.00478004	0.00653707	0.00175703	0.0331765	0.00967063	0.0440678
	F-Ph-Br…Br-F	-5574.09	-5574.09	-2671.53	-2902.56	3.51405	0.253514	3.453		-0.00477591	0.00653796	0.00176205	0.0332	0.0096985	0.0442007
	MeCC-Br…Br-F	-5359.33	-5359.32	-2671.53	-2687.79	2.69578	0.359563	3.431		-0.00488418	0.00670932	0.00182514	0.0341378	0.00980442	0.0452896
	FCC-Br…Br-F	-5419.21	-5419.2	-2671.53	-2747.67	3.4331	0.374623	3.413		-0.00507663	0.00696174	0.00188511	0.0353874	0.0101266	0.0470063
	MeO-Br…Br-F	-5358.34	-5358.34	-2671.53	-2686.81	5.70343	1.10693	3.273		-0.00707734	0.00923268	0.00215534	0.0455521	0.0130972	0.0608158
	NCSO2-Br…Br-F	-5884.57	-5884.57	-2671.53	-3213.04	5.28677	0.542796	3.351		-0.00581744	0.00778996	0.00197252	0.0390499	0.012037	0.0540415
	ClSO2-Br…Br-F	-6251.96	-6251.95	-2671.53	-3580.42	5.41792	0.50389	3.339		-0.00602121	0.00802688	0.00200567	0.0401302	0.0123491	0.0554165
	H2NSO2-Br…Br-F	-5847.73	-5847.72	-2671.53	-3176.2	5.11232	0.35517	3.384		-0.00553795	0.00742042	0.00188247	0.0372116	0.0113538	0.0508316
	F3CSO2-Br…Br-F	-6129.33	-6129.32	-2671.53	-3457.79	5.16001	0.361445	3.386		-0.00546507	0.00733387	0.0018688	0.0368107	0.0114116	0.0507654
	H2P-Br…Br-F	-5585.84	-5585.83	-2671.53	-2914.3	3.32957	0.343248	3.472		-0.00471158	0.00633295	0.00162137	0.0318173	0.00980379	0.0431502
	F2B-Br…Br-F	-5467.95	-5467.95	-2671.53	-2796.42	2.80246	0.0414156	3.546		-0.0039794	0.00545327	0.00147387	0.0277086	0.00858433	0.0377455
	F-Ph-O-Br…Br-F	-5649.23	-5649.22	-2671.53	-2977.7	6.21799	1.11446	3.231		-0.00782092	0.0100188	0.00219788	0.0488664	0.0143716	0.0663408
	H2NPh-O-Br…Br-F	-5605.35	-5605.35	-2671.53	-2933.82	4.96987	0.961344	3.246		-0.00750673	0.00970257	0.00219584	0.0475937	0.01374	0.0638764
	PhNH-Br…Br-F	-5530.18	-5530.17	-2671.53	-2858.64	4.40574	0.493222	3.357		-0.00586378	0.0078679	0.00200412	0.0394881	0.0112949	0.0525265
	Ph2N-Br…Br-F	-5761.14	-5761.13	-2671.53	-3089.61	4.05371	0.646335	3.34		-0.00615672	0.00818722	0.0020305	0.0408709	0.0117864	0.0545924
	FPhNH-Br…Br-F	-5629.39	-5629.38	-2671.53	-2957.85	4.35052	0.467495	3.355		-0.00588525	0.00789336	0.00200811	0.0396059	0.0113408	0.0527157
	MePhNH-Br…Br-F	-5569.47	-5569.47	-2671.53	-2897.94	4.27773	0.494477	3.359		-0.00583615	0.00783416	0.00199801	0.0393287	0.011247	0.0522875
	F-Ph2N-Br…Br-F	-5959.56	-5959.56	-2671.53	-3288.03	3.93197	0.608684	3.34		-0.00612314	0.00815122	0.00202808	0.0407172	0.0117646	0.0543817
	FPhMePhN-Br…Br-F	-5899.65	-5899.64	-2671.53	-3228.12	3.97841	0.611194	3.34		-0.00615463	0.00818077	0.00202614	0.0408277	0.0117996	0.0545756
	MePh2N-Br…Br-F	-5839.73	-5839.73	-2671.53	-3168.2	3.88617	0.633157	3.342		-0.00612701	0.00815123	0.00202422	0.0407018	0.011731	0.0543168
	HFB-Br…Br-F	-5368.66	-5368.66	-2671.53	-2697.13	2.71586	0.0602409	3.568		-0.00385097	0.00526013	0.00140916	0.0266772	0.00836901	0.0363683
	HOHB-Br…Br-F	-5344.64	-5344.64	-2671.53	-2673.11	2.60165	-0.0771837	3.577		-0.003835	0.00520443	0.00136943	0.0262954	0.00832437	0.0358172
	F3CSO-Br…Br-F	-6054.16	-6054.15	-2671.53	-3382.62	4.54631	0.424824	3.408		-0.00529057	0.00705679	0.00176622	0.035292	0.0110642	0.0486073
	F2PO-Br…Br-F	-5859.56	-5859.56	-2671.53	-3188.03	3.20469	0.17382	3.473		-0.0045135	0.00617064	0.00165714	0.0313111	0.0096603	0.0429445
	HFPO-Br…Br-F	-5760.31	-5760.3	-2671.53	-3088.77	2.91541	0.00878513	3.509		-0.00425308	0.00578499	0.00153191	0.0292676	0.00920752	0.0401013
	H2C=N-Br…Br-F	-5337.29	-5337.28	-2671.53	-2665.75	4.77033	0.35517	3.384		-0.00552161	0.00742077	0.00189916	0.0372797	0.0109223	0.0498252
	F2C=N-Br…Br-F	-5535.72	-5535.71	-2671.53	-2864.19	5.08094	0.714106	3.326		-0.00618535	0.00825438	0.00206903	0.0412937	0.0118847	0.0551888
	Me2C=N-Br…Br-F	-5415.9	-5415.89	-2671.53	-2744.36	4.45406	0.254769	3.398		-0.0054222	0.00728786	0.00186566	0.0366141	0.0107004	0.0487891
	o-F2Ph-Br…Br-F	-5673.3	-5673.29	-2671.53	-3001.77	3.61759	0.305597	3.433		-0.00491385	0.00673091	0.00181706	0.0341919	0.00993116	0.0456484
	p,o-F3Ph-Br…Br-F	-5772.51	-5772.5	-2671.53	-3100.98	3.59688	0.32254	3.429		-0.00494941	0.0067788	0.00182939	0.0344327	0.00999328	0.0459818
	o-F2Ph-O-Br…Br-F	-5748.44	-5748.43	-2671.53	-3076.9	6.11382	1.09877	3.206		-0.00832289	0.0105654	0.00224251	0.0512314	0.0151011	0.069927
	p,o-F3Ph-O-Br…Br-F	-5847.65	-5847.64	-2671.53	-3176.11	6.32028	1.29016	3.196		-0.00856478	0.0108116	0.00224682	0.0522338	0.0154553	0.0712506
	F5PhO-Br…Br-F	-6046.04	-6046.03	-2671.53	-3374.5	6.69239	1.50477	3.173		-0.00899204	0.0112494	0.00225736	0.0540268	0.0161669	0.0741898
	ClCC-Br…Br-F	-5779.58	-5779.58	-2671.53	-3108.05	3.48707	0.31752	3.408		-0.00514715	0.00704848	0.00190133	0.0357992	0.0102572	0.0476483
	NCCH2-Br…Br-F	-5375.41	-5375.41	-2671.53	-2703.88	5.24912	0.324422	3.405		-0.00530108	0.00719223	0.00189115	0.0363335	0.0106132	0.0488071
	NC2CH-Br…Br-F	-5467.61	-5467.61	-2671.53	-2796.08	3.98594	0.482555	3.382		-0.00547261	0.00741073	0.00193812	0.0373954	0.011026	0.0506395
	NC3C-Br…Br-F	-5559.8	-5559.79	-2671.53	-2888.27	3.97904	0.828312	3.334		-0.0060248	0.00807789	0.00205309	0.040524	0.0120535	0.0554254
	F3CCH=CH-Br…Br-F	-5658.23	-5658.22	-2671.53	-2986.7	3.68097	0.235944	3.444		-0.00479636	0.0065815	0.00178514	0.0334666	0.00977699	0.0447927
	F3C2C=CH-Br…Br-F	-5995.17	-5995.17	-2671.53	-3323.64	3.82781	0.447414	3.432		-0.00487703	0.00670162	0.00182459	0.0341049	0.00995317	0.0458251
	p-NCPh-Br…Br-F	-5567.1	-5567.09	-2671.53	-2895.57	3.11119	0.220883	3.444		-0.00484725	0.00663425	0.001787	0.033685	0.00985912	0.0450017
	p,o-NC3Ph-Br…Br-F	-5751.52	-5751.51	-2671.53	-3079.99	2.92608	0.333208	3.414		-0.00505969	0.00693716	0.00187747	0.0352585	0.01031	0.0474525
	80° £ q2 < 90°
	X1···Z > SvdWr
	CHO-Br…Br-F	-5357.2	-5357.19	-2671.53	-2685.66	4.86069	0.156877	3.457		-0.0046759	0.00633273	0.00165683	0.0319582	0.0097717	0.0434864
	CMeO-Br…Br-F	-5396.51	-5396.5	-2671.53	-2724.97	4.99184	0.294302	3.457		-0.00483043	0.00649821	0.00166778	0.032664	0.0100337	0.0444847
	Me2N-Br…Br-F	-5377.79	-5377.79	-2671.53	-2706.26	4.36182	0.649472	3.372		-0.0056696	0.00758669	0.00191709	0.0380151	0.0111021	0.050933
	C6OH2F2H-Br…Br-F	-5823.69	-5823.68	-2671.53	-3152.16	3.45005	0.379016	3.437		-0.00480968	0.0065742	0.00176452	0.0333549	0.00982431	0.0448341
	MeSO-Br…Br-F	-5756.52	-5756.52	-2671.53	-3084.99	4.27836	0.341993	3.435		-0.0050585	0.00670535	0.00164685	0.0334088	0.0105842	0.0458787
	Cl2PO-Br…Br-F	-6580.24	-6580.23	-2671.53	-3908.71	3.39859	0.254769	3.451		-0.00474218	0.0064242	0.00168202	0.0324249	0.0100642	0.044567
	O2N-Br…Br-F	-5448.32	-5448.31	-2671.53	-2776.78	4.94854	0.881651	3.316		-0.00630144	0.00832471	0.00202327	0.0413919	0.0126564	0.0570467
	H3Si-Br…Br-F	-5534.6	-5534.6	-2671.53	-2863.07	2.83572	0.164407	3.54		-0.00411984	0.00555443	0.00143459	0.0279561	0.0088462	0.0382928
	H2FSi-Br…Br-F	-5633.89	-5633.88	-2671.53	-2962.36	2.67947	0.035768	3.555		-0.00396157	0.00536081	0.00139924	0.0270402	0.00860653	0.0371367
	HFP-Br…Br-F	-5685.08	-5685.07	-2671.53	-3013.55	3.21724	0.318775	3.491		-0.00448647	0.006028	0.00154153	0.0302781	0.00953478	0.0414973
	F2P-Br…Br-F	-5784.34	-5784.34	-2671.53	-3112.81	3.04593	0.156877	3.512		-0.00427955	0.00575079	0.00147124	0.0288881	0.00925115	0.0397948
	F2B-Br…Br-F	-5467.95	-5467.95	-2671.53	-2796.42	2.82191	0.16127	3.533		-0.00399473	0.00547657	0.00148184	0.0278336	0.00859117	0.0379791
	Ph-O-Br…Br-F	-5550.02	-5550.01	-2671.53	-2878.48	5.20896	1.23055	3.227		-0.00784574	0.0100677	0.00222196	0.0491589	0.0142336	0.0662272
	MeSO2-Br…Br-F	-5831.7	-5831.69	-2671.53	-3160.17	4.49987	0.0545933	3.411		-0.00521818	0.00697856	0.00176038	0.0349558	0.0108869	0.047983
	NCSO-Br…Br-F	-5809.41	-5809.4	-2671.53	-3137.87	4.71322	0.589859	3.387		-0.00550413	0.00732692	0.00182279	0.0365988	0.0114794	0.0505696
	ClSO-Br…Br-F	-6176.79	-6176.79	-2671.53	-3505.26	4.63604	0.458082	3.402		-0.00535584	0.00713476	0.00177892	0.0356547	0.011201	0.0491751
	H2PO-Br…Br-F	-5661.04	-5661.04	-2671.53	-2989.51	3.3076	0.423569	3.494		-0.00442586	0.00596351	0.00153765	0.0300047	0.0094584	0.0411819
	ON-Br…Br-F	-5373.16	-5373.16	-2671.53	-2701.63	4.34174	0.261671	3.462		-0.004868	0.00642993	0.00156193	0.0319674	0.0102973	0.044228
	NC-Br…Br-F	-5336.11	-5336.1	-2671.53	-2664.58	5.03702	0.555346	3.398		-0.0051296	0.00703686	0.00190726	0.0357765	0.0103504	0.0481479
	CHF=CH-Br…Br-F	-5420.48	-5420.47	-2671.53	-2748.95	4.40888	0.323795	3.434		-0.00490409	0.00671571	0.00181162	0.0341093	0.00989521	0.0455804
	F2C=CH-Br…Br-F	-5519.69	-5519.69	-2671.53	-2848.16	4.48356	0.224021	3.422		-0.00505839	0.00690778	0.00184939	0.0350287	0.0101664	0.046931
	F3CCC-Br…Br-F	-5656.97	-5656.96	-2671.53	-2985.44	3.52221	0.465612	3.408		-0.00506218	0.00694311	0.00188093	0.0352962	0.0102056	0.047293
	F2C=CF-Br…Br-F	-5618.89	-5618.88	-2671.53	-2947.36	4.67369	0.267319	3.424		-0.00499248	0.00682733	0.00183485	0.0346488	0.0101623	0.0467093
	o-NC2Ph-Br…Br-F	-5659.31	-5659.3	-2671.53	-2987.78	3.53978	0.316265	3.409		-0.00511541	0.00700081	0.0018854	0.0355449	0.0103534	0.0477852
	NC5Ph-Br…Br-F	-5935.92	-5935.91	-2671.53	-3264.39	4.04116	0.606802	3.378		-0.005373	0.00732701	0.00195401	0.0371241	0.0108341	0.0503
	F–Br…Br–Z(B)m
	q2 ³ 90°
	F-Br…Br-F	-5343.06	-5343.06	-2671.53	-2671.53	6.971	2.32053	3.101		-0.0105989	0.0128233	0.0022244	0.0601906	0.0181261	0.0823158
	F-Br…Br-Cl	-5703.46	-5703.45	-2671.53	-3031.92	7.77735	3.03275	3.101		-0.010614	0.0127437	0.0021297	0.0594936	0.0181027	0.0812658
	F-Br…Br-NH2	-5299.22	-5299.21	-2671.53	-2627.68	9.93536	5.18762	3.024		-0.012872	0.0147394	0.0018674	0.0664269	0.0216608	0.0941027
	F-Br…Br-H	-5243.92	-5243.91	-2671.53	-2572.38	8.24924	3.95143	3.108		-0.0103273	0.0123774	0.0020501	0.0577098	0.0179767	0.0788788
	F-Br…Br-CCMe	-5359.33	-5359.33	-2671.53	-2687.79	7.74974	3.47452	3.09		-0.0107142	0.0128134	0.0020992	0.05965	0.0184004	0.0820116
	F-Br…Br-SO2Cl	-6251.96	-6251.95	-2671.53	-3580.42	9.46284	2.26845	3.127		-0.00987588	0.0121063	0.00223042	0.0573472	0.0168496	0.0766319
	F-Br…Br-SO2CF3	-6129.34	-6129.32	-2671.53	-3457.79	10.1757	2.33998	3.119		-0.0100202	0.0122787	0.0022585	0.0581488	0.0170566	0.0775811
	F-Br…Br-SiF2H	-5733.19	-5733.18	-2671.53	-3061.65	8.71046	2.92294	3.117		-0.0100729	0.0122151	0.0021422	0.0574296	0.0172521	0.0769598
	F-Br…Br-BFH	-5368.67	-5368.66	-2671.53	-2697.13	8.91252	3.53476	3.104		-0.010323	0.0124262	0.0021032	0.0581179	0.0179227	0.079029
	F-Br…Br-BHOH	-5344.66	-5344.65	-2671.53	-2673.11	9.53752	4.29718	3.07		-0.0112052	0.0132543	0.0020491	0.0612135	0.0192281	0.0841919
	F-Br…Br-F3CSO	-6054.17	-6054.15	-2671.53	-3382.62	11.0147	3.27183	3.085		-0.010987	0.0131737	0.0021867	0.0614416	0.0183786	0.0826432
	F-Br…Br-N=CH2	-5337.3	-5337.29	-2671.53	-2665.75	10.8208	5.31438	3.009		-0.0135673	0.0152645	0.0016972	0.0678466	0.0227192	0.0969927
	F-Br…Br-CN	-5336.11	-5336.1	-2671.53	-2664.58	5.29555	0.936244	3.181		-0.00846774	0.0106492	0.00218146	0.0513224	0.0148505	0.0683098
	F-Br…Br-CCCl	-5779.59	-5779.58	-2671.53	-3108.05	7.5069	2.6324	3.11		-0.0101783	0.0123329	0.0021546	0.0579499	0.0175044	0.0789301
	F-Br…Br-CCCF3	-5656.97	-5656.97	-2671.53	-2985.44	6.4646	1.5763	3.138		-0.00946667	0.0116707	0.00220403	0.055499	0.0163351	0.0746742
	80° £ q2 < 90°
	X1···Z > SvdWr
	F-Br…Br-Br	-7815.1	-7815.09	-2671.53	-5143.56	8.9646	3.01958	3.111		-0.0102965	0.0124226	0.0021261	0.0581947	0.0176591	0.0793273
	F-Br…Br-OH	-5319.06	-5319.05	-2671.53	-2647.52	9.14219	4.22251	3.029		-0.0128922	0.0147771	0.0018849	0.066648	0.0215836	0.0944197
	F-Br…Br-CF3	-5580.86	-5580.85	-2671.53	-2909.32	8.32517	2.76983	3.124		-0.00991193	0.0120768	0.00216487	0.0569667	0.017224	0.0770152
	F-Br…Br-CCF	-5419.21	-5419.21	-2671.53	-2747.67	7.59914	2.80999	3.108		-0.0102566	0.0123931	0.0021365	0.0581186	0.017628	0.0792916
	F-Br…Br-OMe	-5358.35	-5358.34	-2671.53	-2686.81	11.0009	4.93787	3		-0.0138649	0.0156049	0.00174	0.0693793	0.0229405	0.0992227
	F-Br…Br-SO2CN	-5884.58	-5884.57	-2671.53	-3213.04	7.03815	1.48406	3.172		-0.00891715	0.0110607	0.00214355	0.0528171	0.0154292	0.0699865
	F-Br…Br-SO2NH2	-5847.74	-5847.73	-2671.53	-3176.2	9.73769	3.49586	3.105		-0.010511	0.0126168	0.0021058	0.0588901	0.0179697	0.079801
	F-Br…Br-POCl2	-6580.25	-6580.24	-2671.53	-3908.71	8.70795	2.39583	3.14		-0.00960037	0.011762	0.00216163	0.0556945	0.0164639	0.0743952
	F-Br…Br-PFH	-5685.09	-5685.08	-2671.53	-3013.55	9.92343	4.3204	3.06		-0.0120205	0.0138768	0.0018563	0.0629322	0.0202409	0.0876461
	F-Br…Br-O-Ph	-5550.03	-5550.02	-2671.53	-2878.48	12.2458	3.98092	3.033		-0.0126675	0.0146351	0.0019676	0.066411	0.0209973	0.0931041
	F-Br…Br-POF2	-5859.57	-5859.56	-2671.53	-3188.03	7.4203	1.56375	3.156		-0.00924177	0.0114015	0.00215973	0.0542451	0.0158819	0.0720821
	F-Br…Br-POH2	-5661.05	-5661.04	-2671.53	-2989.51	9.30408	3.62889	3.086		-0.0112584	0.0132238	0.0019654	0.0607568	0.0190667	0.0836262
	F-Br…Br-N=CF2	-5535.73	-5535.72	-2671.53	-2864.19	9.71196	3.67532	3.072		-0.0115275	0.0135359	0.0020084	0.0621772	0.0195225	0.0864376
	F-Br…Br-N=CMe2	-5415.91	-5415.9	-2671.53	-2744.36	11.1019	5.46498	3.009		-0.0132468	0.0150822	0.0018354	0.0676701	0.0221471	0.0962671
	F-Br…Br-POCF32	-6334.94	-6334.93	-2671.53	-3663.4	9.18172	1.53865	3.15		-0.00937039	0.0115683	0.00219791	0.0550652	0.0160146	0.0728717
	80° £ q2 < 90°
	X1···Z < SvdWr
	F-Br…Br-Me	-5283.22	-5283.21	-2671.53	-2611.67	11.6008	6.26694	2.989		-0.0143097	0.0158099	0.0015002	0.0692402	0.0238218	0.0999545
	F-Br…Br-CH2F	-5382.42	-5382.41	-2671.53	-2710.88	10.48	5.09851	3.024		-0.0130912	0.0148417	0.0017505	0.0663686	0.0219742	0.0935884
	F-Br…Br-CHF2	-5481.64	-5481.63	-2671.53	-2810.1	9.7471	4.05183	3.059		-0.0119288	0.0138709	0.0019421	0.0632522	0.0202673	0.0880825
	F-Br…Br-CH2Me	-5322.52	-5322.51	-2671.53	-2650.97	11.9126	6.44578	2.988		-0.0142957	0.0158062	0.0015105	0.0692672	0.0238663	0.0999747
	F-Br…Br-CH=CH2	-5321.28	-5321.27	-2671.53	-2649.74	11.8631	4.98556	3.038		-0.0124571	0.014305	0.0018479	0.064612	0.0209673	0.0906043
	F-Br…Br-CCH	-5320.03	-5320.02	-2671.53	-2648.49	7.42783	2.71963	3.12		-0.009921	0.0120652	0.0021442	0.0568375	0.0171408	0.0772917
	F-Br…Br-Ph	-5474.9	-5474.88	-2671.53	-2803.35	14.1347	5.0753	3.02		-0.0131106	0.0149189	0.0018083	0.0669084	0.0217642	0.0942036
	F-Br…Br-PhNH2	-5530.23	-5530.22	-2671.53	-2858.68	15.0201	5.73355	3		-0.0137543	0.0154395	0.0016852	0.0684985	0.0227705	0.0974505
	F-Br…Br-PhF	-5574.11	-5574.09	-2671.53	-2902.56	14.023	4.78539	3.025		-0.0129479	0.014793	0.0018451	0.0665526	0.0214695	0.0932869
	F-Br…Br-NMe2	-5377.81	-5377.8	-2671.53	-2706.26	12.3218	5.82768	3.007		-0.0133601	0.0151519	0.0017918	0.0677747	0.0222058	0.0961743
	F-Br…Br-SOMe	-5756.54	-5756.52	-2671.53	-3084.99	13.5931	5.86408	2.991		-0.014527	0.0159599	0.0014329	0.0695711	0.0238792	0.099479
	F-Br…Br-SiF3	-5832.47	-5832.46	-2671.53	-3160.93	8.11181	2.28853	3.13		-0.00995162	0.012098	0.00214638	0.0569774	0.0170043	0.0762632
	F-Br…Br-SiMe3	-5652.56	-5652.54	-2671.53	-2981.01	14.3744	7.09525	3.005		-0.0135605	0.0151527	0.0015922	0.0669798	0.022956	0.0954007
	F-Br…Br-SiH3	-5534.61	-5534.61	-2671.53	-2863.07	10.6162	5.23657	3.054		-0.0122165	0.0140107	0.0017942	0.0632199	0.0206622	0.0881796
	F-Br…Br-SiH2F	-5633.9	-5633.89	-2671.53	-2962.36	9.75275	4.10391	3.081		-0.01123	0.0132153	0.0019853	0.0608022	0.0191161	0.0833388
	F-Br…Br-PH2	-5585.85	-5585.84	-2671.53	-2914.3	10.6777	5.27861	3.034		-0.0128686	0.0145937	0.0017251	0.0652755	0.0215509	0.0919305
	F-Br…Br-PF2	-5784.35	-5784.34	-2671.53	-3112.81	9.86759	3.89244	3.075		-0.0117266	0.0135766	0.00185	0.0617067	0.0197489	0.0852491
	F-Br…Br-O-Ph-F	-5649.24	-5649.23	-2671.53	-2977.69	12.8119	3.75564	3.041		-0.0123543	0.0143644	0.0020101	0.0654982	0.0204737	0.0913193
	F-Br…Br-NHPh	-5530.19	-5530.18	-2671.53	-2858.64	12.4084	5.52397	3.046		-0.0120383	0.0139561	0.0019178	0.0634955	0.0204194	0.0891278
	F-Br…Br-POHF	-5760.31	-5760.31	-2671.53	-3088.77	8.75627	2.86082	3.112		-0.0106247	0.0126531	0.0020284	0.0587256	0.0180829	0.0799963
	F-Br…Br-PMe2	-5664.46	-5664.45	-2671.53	-2992.91	13.0955	6.29894	3.016		-0.0133805	0.0149992	0.0016187	0.0664712	0.0224411	0.0944048
	F-Br…Br-CH=CHF	-5420.49	-5420.48	-2671.53	-2748.95	11.4144	4.56639	3.054		-0.0119729	0.0138926	0.0019197	0.0632491	0.0202001	0.0880732
	F-Br…Br-CH=CF2	-5519.7	-5519.69	-2671.53	-2848.16	10.9381	4.12023	3.062		-0.0117813	0.0137364	0.0019551	0.0627662	0.0198486	0.0871378
	F-Br…Br-o-PhF2	-5673.31	-5673.3	-2671.53	-3001.77	13.3766	4.07756	3.038		-0.0124857	0.0144459	0.0019602	0.0656242	0.0206124	0.0909153
	F-Br…Br-CF=CF2	-5618.9	-5618.89	-2671.53	-2947.35	10.1274	2.8809	3.1		-0.0106609	0.0127511	0.0020902	0.0593657	0.0180431	0.0808176
	F-Br…Br-CH2CN	-5375.42	-5375.41	-2671.53	-2703.88	10.2748	4.30785	3.048		-0.0123864	0.0142704	0.001884	0.0646178	0.0208581	0.0904998
	F-Br…Br-CH=CHCF3	-5658.24	-5658.22	-2671.53	-2986.69	10.9218	3.82593	3.07		-0.011524	0.0135331	0.0020091	0.0621688	0.0193037	0.0852997
	F-Br…Br-p-PhCN	-5567.11	-5567.1	-2671.53	-2895.57	12.7949	4.00477	3.051		-0.0121412	0.0141067	0.0019655	0.0642891	0.0201891	0.0888738
	70° £ q2 < 80°
	X1···Z < SvdWr
	F-Br…Br-C6F5	-5970.91	-5970.9	-2671.53	-3299.37	12.6412	3.01393	3.092		-0.0110032	0.0131118	0.0021086	0.0608818	0.0183381	0.0824854
	F-Br…Br-CF2OH2H	-5823.7	-5823.69	-2671.53	-3152.16	12.6104	3.03275	3.083		-0.0112864	0.0133814	0.002095	0.0619055	0.0186793	0.083913
	F-Br…Br-NO2	-5448.32	-5448.31	-2671.53	-2776.78	9.81299	2.34187	3.116		-0.010288	0.0124266	0.0021386	0.0582604	0.0175509	0.0788976
	F-Br…Br-BF2	-5467.96	-5467.95	-2671.53	-2796.42	8.26367	2.52635	3.117		-0.0103718	0.0124456	0.0020738	0.0580776	0.0176582	0.0778446
	F-Br…Br-BH2	-5269.38	-5269.37	-2671.53	-2597.84	8.98719	3.66528	3.072		-0.0116361	0.0136973	0.0020612	0.063034	0.0195578	0.0837887
	F-Br…Br-SOCl	-6176.8	-6176.79	-2671.53	-3505.26	11.3366	3.88805	3.066		-0.0120356	0.0138923	0.0018567	0.0629965	0.0201373	0.0872635
	F-Br…Br-NO	-5373.17	-5373.16	-2671.53	-2701.63	12.655	6.03288	2.97		-0.0151416	0.0164413	0.0012997	0.0709636	0.0248472	0.102401
	F-Br…Br-p,o-PhF3	-5772.52	-5772.51	-2671.53	-3100.98	13.3107	3.74686	3.06		-0.0118831	0.0139065	0.0020234	0.0637198	0.0197004	0.0876041
	F-Br…Br-o-OPhF2	-5748.44	-5748.43	-2671.53	-3076.9	10.9933	3.30321	3.084		-0.0107495	0.0129101	0.0021606	0.0602829	0.0180856	0.0822681
	F-Br…Br-p,o-OPhF3	-5847.65	-5847.64	-2671.53	-3176.11	10.7448	3.02146	3.055		-0.0116526	0.0137775	0.0021249	0.0636099	0.0194527	0.0880219
	F-Br…Br-OC6F5	-6046.04	-6046.03	-2671.53	-3374.5	10.2855	2.41842	3.07		-0.0112136	0.0133902	0.0021766	0.0622667	0.0187583	0.0856918
	F-Br…Br-CH=CCF32	-5995.18	-5995.17	-2671.53	-3323.64	10.3326	2.69264	3.11		-0.0104719	0.0125827	0.0021108	0.0587736	0.0176167	0.0790728
	F-Br…Br-o-PhCN2	-5659.32	-5659.31	-2671.53	-2987.78	12.5709	3.26179	3.08		-0.0113737	0.013479	0.0021053	0.0623373	0.0188485	0.084772
	F-Br…Br-p,o-PhCN3	-5751.53	-5751.52	-2671.53	-3079.99	11.5581	2.55647	3.107		-0.0106581	0.0128153	0.0021572	0.0598901	0.0177312	0.0803642
	F-Br…Br-PhCN5	-5935.93	-5935.92	-2671.53	-3264.39	11.7351	1.82103	3.144		-0.0098242	0.012011	0.0021868	0.0567915	0.0164133	0.0749451
	(A)nY–I…I–H
	q2 ³ 90°
	F-I…I-H	-13930.8	-13930.8	-6915.82	-7015.01	7.18687	4.85253	3.34		-0.0145861	0.0133095	-0.0012766	0.0481316	0.0213213	0.070303
	Cl-I…I-H	-14291.2	-14291.2	-6915.82	-7375.41	5.68461	3.45067	3.438		-0.0124514	0.0118599	-0.0005915	0.0450739	0.0187211	0.0654285
	Br-I…I-H	-16405.2	-16405.2	-6915.82	-9489.37	5.49761	3.26179	3.436		-0.0126637	0.0119995	-0.0006642	0.0453414	0.0190852	0.0664448
	HO-I…I-H	-13906.8	-13906.8	-6915.82	-6990.99	4.38002	2.2628	3.524		-0.0104479	0.0105719	0.000124	0.0427831	0.0156185	0.0594237
	H2N-I…I-H	-13887	-13887	-6915.82	-6971.13	2.94176	0.998995	3.719		-0.00714616	0.00800763	0.00086147	0.0354764	0.0112745	0.0477711
	H-I…I-H	-13831.6	-13831.6	-6915.82	-6915.82	1.94967	0.219001	3.883		-0.00508351	0.00625734	0.00117383	0.0297247	0.00829736	0.0389065
	FH2C-I…I-H	-13970.2	-13970.2	-6915.82	-7054.35	2.21385	0.121109	3.849		-0.00545538	0.0065931	0.00113772	0.0309233	0.00876089	0.0407851
	F2HC-I…I-H	-14069.4	-14069.4	-6915.82	-7153.6	2.43536	0.367721	3.818		-0.005833	0.00692466	0.00109166	0.0320653	0.00932937	0.042664
	F3C-I…I-H	-14168.7	-14168.7	-6915.82	-7252.85	3.05472	0.85655	3.744		-0.00682384	0.00778366	0.00095982	0.0349739	0.0106745	0.0471487
	HCC-I…I-H	-13907.8	-13907.8	-6915.82	-6991.93	2.82944	1.0699	3.769		-0.00640809	0.00746491	0.00105682	0.0340869	0.010311	0.0456979
	Ph-I…I-H	-14062.6	-14062.6	-6915.82	-7146.81	2.17244	0.185115	3.852		-0.00553231	0.00666842	0.00113611	0.0312181	0.00905914	0.0414584
	C6F5-I…I-H	-14558.8	-14558.8	-6915.82	-7642.98	3.16955	1.07869	3.734		-0.00698101	0.00792552	0.00094451	0.0354801	0.011021	0.0478564
	FPh-I…I-H	-14161.9	-14161.9	-6915.82	-7246.05	2.30045	0.29995	3.841		-0.0056492	0.00677139	0.00112219	0.0315743	0.00923274	0.042002
	FCC-I…I-H	-14007	-14007	-6915.82	-7091.15	2.98067	1.18662	3.744		-0.00673567	0.00774572	0.00101005	0.0350231	0.0107151	0.0470223
	MeO-I…I-H	-13946.1	-13946.1	-6915.82	-7030.28	4.3455	2.03062	3.536		-0.0102874	0.0104374	0.00015	0.0423498	0.0154174	0.0589219
	Me2N-I…I-H	-13965.5	-13965.5	-6915.82	-7049.72	2.77861	0.432982	3.711		-0.00725053	0.00811374	0.00086321	0.0359078	0.011102	0.0482451
	NCSO2-I…I-H	-14472.4	-14472.4	-6915.82	-7556.54	4.58835	2.33434	3.558		-0.0102673	0.0103406	7.33e-05	0.0416558	0.015944	0.0601008
	ClSO2-I…I-H	-14839.8	-14839.8	-6915.82	-7923.95	4.69816	2.45858	3.533		-0.0107489	0.0106623	-8.66e-05	0.0423028	0.0166483	0.0614569
	H2NSO2-I…I-H	-14435.5	-14435.5	-6915.82	-7519.7	3.06789	0.959462	3.704		-0.00762792	0.00837894	0.00075102	0.0365198	0.0121543	0.0504277
	F3CSO2-I…I-H	-14717.2	-14717.2	-6915.82	-7801.37	3.74623	1.58697	3.62		-0.00911659	0.00953115	0.00041456	0.0397829	0.0142598	0.0562684
	Cl2PO-I…I-H	-15168.1	-15168.1	-6915.82	-8252.25	3.2825	1.10253	3.759		-0.00675345	0.00768523	0.00093178	0.0344681	0.010981	0.0471053
	NO2-I…I-H	-14036.1	-14036.1	-6915.82	-7120.28	4.37123	2.41717	3.511		-0.0110844	0.0108788	-0.0002056	0.0426931	0.0170252	0.0618909
	MeOCO-I…I-H	-14059.5	-14059.5	-6915.82	-7143.66	2.40085	0.330697	3.829		-0.00573502	0.00684406	0.00110904	0.0318124	0.00929576	0.0423805
	F3Si-I…I-H	-14420.3	-14420.3	-6915.82	-7504.44	2.20632	0.321285	3.95		-0.00444548	0.00567794	0.00123246	0.0276416	0.00764449	0.0364955
	F2P-I…I-H	-14372.1	-14372.1	-6915.82	-7456.31	2.07015	0.0163152	3.914		-0.00487374	0.00606442	0.00119068	0.0290204	0.00815703	0.0384164
	F2B-I…I-H	-14055.7	-14055.7	-6915.82	-7139.91	1.78024	0.13868	4.082		-0.00314137	0.00437968	0.00123831	0.022472	0.00575249	0.0290455
	Ph-O-I…I-H	-14137.8	-14137.8	-6915.82	-7221.98	5.42607	2.90474	3.472		-0.0115165	0.0112825	-0.000234	0.044194	0.0172587	0.0626273
	FPh-O-I…I-H	-14237	-14237	-6915.82	-7321.22	5.60868	3.05534	3.459		-0.0117856	0.0114727	-0.0003129	0.0446391	0.0175945	0.0634374
	H2NPh-O-I…I-H	-14193.2	-14193.1	-6915.82	-7277.32	4.26204	1.90951	3.534		-0.01037	0.0104061	3.61e-05	0.0417685	0.0158572	0.058991
	PhNH-I…I-H	-14117.9	-14117.9	-6915.82	-7202.12	3.45695	1.19227	3.641		-0.00846686	0.00907964	0.00061278	0.0387697	0.0130145	0.0530198
	Ph2N-I…I-H	-14348.9	-14348.9	-6915.82	-7433.1	3.84161	1.40186	3.632		-0.00863957	0.00918802	0.00054845	0.0389459	0.0133202	0.053663
	F-PhNH-I…I-H	-14217.2	-14217.2	-6915.82	-7301.36	3.48268	1.2318	3.651		-0.00827545	0.0088971	0.00062165	0.038075	0.0128695	0.0521878
	MePhNH-I…I-H	-14157.2	-14157.2	-6915.82	-7241.42	3.29129	1.07116	3.671		-0.00792572	0.00862219	0.00069647	0.0372746	0.0123854	0.0508639
	FPhPhN-I…I-H	-14448.2	-14448.2	-6915.82	-7532.34	3.74811	1.30145	3.611		-0.0090424	0.00951616	0.00047376	0.0399596	0.0137942	0.0551558
	FPh2N-I…I-H	-14547.4	-14547.4	-6915.82	-7631.58	3.8435	1.37613	3.602		-0.00921098	0.00964711	0.00043613	0.040333	0.0140071	0.0557712
	FPhMePhN-I…I-H	-14487.5	-14487.5	-6915.82	-7571.64	3.66026	1.22992	3.625		-0.00876618	0.00928756	0.00052138	0.0392357	0.013483	0.0540887
	HFB-I…I-H	-13956.4	-13956.4	-6915.82	-7040.59	1.58383	-0.0483182	4.142		-0.00273804	0.00394615	0.00120811	0.020617	0.00518297	0.0265483
	MeSO2-I…I-H	-14419.5	-14419.5	-6915.82	-7503.66	2.5389	0.515185	3.786		-0.0064377	0.0073941	0.0009564	0.033402	0.0105675	0.0455402
	F3CSO-I…I-H	-14642	-14642	-6915.82	-7726.19	2.98632	0.854668	3.724		-0.00737404	0.00817003	0.00079599	0.0358641	0.0118632	0.0494906
	NCSO-I…I-H	-14397.2	-14397.2	-6915.82	-7481.37	3.47452	1.29518	3.643		-0.00872972	0.00921504	0.00048532	0.0388014	0.0137955	0.0546994
	ClSO-I…I-H	-14764.6	-14764.6	-6915.82	-7848.78	2.86207	0.830195	3.732		-0.00724061	0.00805218	0.00081157	0.035455	0.0117337	0.0489212
	F2PO-I…I-H	-14447.4	-14447.4	-6915.82	-7531.54	3.35655	1.18097	3.773		-0.00653977	0.00753286	0.00099309	0.0341038	0.0105856	0.0462815
	HFPO-I…I-H	-14348.1	-14348.1	-6915.82	-7432.26	2.56212	0.434864	3.837		-0.00564163	0.00676927	0.00112764	0.0315876	0.0090997	0.0420719
	CH2N-I…I-H	-13925	-13925	-6915.82	-7009.21	2.77924	0.732304	3.734		-0.00701173	0.0078884	0.00087667	0.0350602	0.0111074	0.0473545
	F2CN-I…I-H	-14123.5	-14123.5	-6915.82	-7207.7	4.26957	2.03627	3.565		-0.00973831	0.0100468	0.00030849	0.0414215	0.0147522	0.057442
	NC-I…I-H	-13923.9	-13923.9	-6915.82	-7008.03	3.77949	1.78401	3.656		-0.00806419	0.00884598	0.00078179	0.0385111	0.0123963	0.0524119
	FCH=CH-I…I-H	-14008.3	-14008.2	-6915.82	-7092.42	2.36697	0.305597	3.813		-0.00579099	0.00690642	0.00111543	0.0320874	0.00918222	0.0423578
	F2C=CH-I…I-H	-14107.5	-14107.5	-6915.82	-7191.67	2.74661	0.711596	3.799		-0.00606639	0.00713272	0.00106633	0.0327962	0.00978789	0.0436929
	o-F2Ph-I…I-H	-14261.1	-14261.1	-6915.82	-7345.29	2.59224	0.534011	3.779		-0.00630913	0.00736704	0.00105791	0.0336998	0.0099659	0.0449048
	p,o-F3Ph-I…I-H	-14360.4	-14360.4	-6915.82	-7444.53	2.73971	0.658257	3.764		-0.00651094	0.00754087	0.00102993	0.0342832	0.0102423	0.045789
	o-F2Ph-O-I…I-H	-14336.3	-14336.3	-6915.82	-7420.45	5.48506	3.09927	3.444		-0.0122235	0.0116727	-0.0005508	0.0444878	0.0184826	0.0644469
	p,o-F3Ph-O-I…I-H	-14435.5	-14435.5	-6915.82	-7519.69	5.71536	3.29819	3.425		-0.0126961	0.0119919	-0.0007042	0.0451504	0.0190916	0.0657222
	C6F5O-I…I-H	-14634	-14634	-6915.82	-7718.14	6.58634	4.10642	3.3737		-0.0140048	0.012811	-0.0011938	0.0464692	0.0209394	0.0690295
	F3C2PO-I…I-H	-14922.9	-14922.9	-6915.82	-8007.05	3.20093	0.992092	3.795		-0.00629609	0.00732581	0.00102972	0.0334221	0.0102989	0.0453877
	ClCC-I…I-H	-14367.4	-14367.4	-6915.82	-7451.53	2.97439	1.17156	3.752		-0.00663407	0.00765942	0.00102535	0.0347391	0.0105703	0.0466276
	F3CCC-I…I-H	-14244.8	-14244.8	-6915.82	-7328.97	3.38541	1.52548	3.727		-0.00701495	0.00796768	0.00095273	0.0356816	0.0111741	0.0483308
	F2C=CF-I…I-H	-14206.7	-14206.7	-6915.82	-7290.89	3.01393	1.00151	3.772		-0.00643264	0.00744622	0.00101358	0.0338392	0.0103374	0.0454719
	NCCH2-I…I-H	-13963.2	-13963.2	-6915.82	-7047.34	2.8696	0.752384	3.764		-0.00658218	0.00756104	0.00097886	0.0341596	0.0105079	0.0458513
	NC2CH-I…I-H	-14055.4	-14055.4	-6915.82	-7139.55	4.05371	1.7382	3.615		-0.00900082	0.00949239	0.00049157	0.0399358	0.0138764	0.0555057
	NC3C-I…I-H	-14147.6	-14147.6	-6915.82	-7231.76	5.42356	2.9882	3.505		-0.0111384	0.0109702	-0.0001682	0.0432079	0.0170889	0.0625324
	F3CCH=CH-I…I-H	-14246.1	-14246.1	-6915.82	-7330.23	2.78363	0.588604	3.796		-0.00613511	0.00721605	0.00108094	0.0331879	0.00977544	0.0442616
	F3C2C=CH-I…I-H	-14583.1	-14583.1	-6915.82	-7667.27	3.33521	1.12324	3.767		-0.00652447	0.00751999	0.00099552	0.034062	0.0105255	0.0459916
	p-NCPh-I…I-H	-14154.9	-14154.9	-6915.82	-7239.04	2.53388	0.461219	3.809		-0.00598424	0.00707653	0.00109229	0.0326753	0.00957695	0.0435236
	p,o-NC3Ph-I…I-H	-14339.3	-14339.3	-6915.82	-7423.49	3.42997	1.24247	3.712		-0.00735755	0.00824172	0.00088417	0.0365036	0.0116135	0.0498178
	NC5Ph-I…I-H	-14523.7	-14523.7	-6915.82	-7607.92	4.34488	2.02372	3.638		-0.00864753	0.00926047	0.00061294	0.0394936	0.0134463	0.0549603
	80° £ q2 < 90°
	X1···Z > SvdWr
	MeCC-I…I-H	-13947.1	-13947.1	-6915.82	-7031.24	2.61985	0.783759	3.806		-0.00583858	0.00692711	0.00108853	0.0320626	0.00957452	0.0427797
	Me2N-I…I-H	-13965.5	-13965.5	-6915.82	-7049.72	2.74598	0.52397	3.765		-0.00647588	0.00740047	0.00092459	0.0333002	0.0104169	0.0447721
	C6F2OH2H-I…I-H	-14411.6	-14411.6	-6915.82	-7495.73	2.91353	0.807605	3.803		-0.00601794	0.007069	0.00105106	0.0324802	0.00982314	0.0436017
	MePh2N-I…I-H	-14427.5	-14427.5	-6915.82	-7511.7	3.45193	1.03727	3.652		-0.00826322	0.00887496	0.00061174	0.0379468	0.0128544	0.0521353
	o-NC2Ph-I…I-H	-14247.1	-14247.1	-6915.82	-7331.26	3.32643	1.14395	3.756		-0.00669016	0.00765298	0.00096282	0.0344632	0.0107832	0.0468378
	70° £ q2 < 80°
	X1···Z > SvdWr
	H2N-I…I-H	-13887	-13887	-6915.82	-6971.13	2.93925	0.915536	3.737		-0.0067287	0.00762141	0.00089271	0.0340565	0.0107144	0.0456724
	(A)nY–I…I–F
	q2 ³ 90°
	FH2C-I…I-F	-14069.4	-14069.4	-7015.01	-7054.35	2.13165	-0.197038	3.885		-0.00501677	0.00623989	0.00122312	0.0298521	0.00827181	0.0393744
	C6F5-I…I-F	-14658	-14658	-7015.01	-7642.98	2.56463	0.230923	3.786		-0.00614064	0.00727477	0.00113413	0.0336356	0.00982018	0.0449291
	H2NPh-I…I-F	-14217.2	-14217.2	-7015.01	-7202.16	2.17244	-0.0589859	3.869		-0.00529853	0.00652896	0.00123043	0.0310375	0.00865887	0.041077
	FPh-I…I-F	-14261.1	-14261.1	-7015.01	-7246.05	2.13479	-0.032003	3.856		-0.00543587	0.00665106	0.00121519	0.031465	0.00886249	0.0417901
	MeCC-I…I-F	-14046.3	-14046.2	-7015.01	-7031.24	2.31425	0.220883	3.817		-0.00566573	0.00686998	0.00120425	0.0322969	0.00920346	0.0429035
	MeO-I…I-F	-14045.3	-14045.3	-7015.01	-7030.28	3.44063	0.965737	3.55		-0.010087	0.0104059	0.0003189	0.0428996	0.0149519	0.0594687
	MeOCO-I…I-F	-14158.7	-14158.7	-7015.01	-7143.66	2.03941	-0.134287	3.872		-0.00520407	0.00642559	0.00122152	0.0305884	0.00859931	0.0406545
	F3Si-I…I-F	-14519.5	-14519.4	-7015.01	-7504.44	1.92269	-0.227786	4.025		-0.00351201	0.00479783	0.00128582	0.0243346	0.00629227	0.0317775
	H2FSi-I…I-F	-14320.8	-14320.8	-7015.01	-7305.83	1.83672	-0.144327	4.119		-0.00287479	0.0041408	0.00126601	0.0216272	0.00540677	0.027982
	HF2Si-I…I-F	-14420.1	-14420.1	-7015.01	-7405.13	1.88943	-0.0420431	4.1		-0.00300027	0.00427934	0.00127907	0.0222337	0.00557712	0.0288295
	H2P-I…I-F	-14272.8	-14272.8	-7015.01	-7257.77	2.17181	-0.0891063	3.89		-0.00502686	0.00625217	0.00122531	0.0299099	0.00832673	0.0394954
	FHP-I…I-F	-14372	-14372	-7015.01	-7357.03	2.19942	-0.0753011	3.929		-0.00461129	0.00586574	0.00125445	0.0284808	0.0078037	0.0375813
	F2P-I…I-F	-14471.3	-14471.3	-7015.01	-7456.31	2.2559	-0.0200803	3.969		-0.0041924	0.00546342	0.00127102	0.0269378	0.00727492	0.0355
	H2NPh-O-I…I-F	-14292.3	-14292.3	-7015.01	-7277.32	3.34588	0.827057	3.549		-0.0101471	0.0103813	0.0002342	0.0424619	0.0152622	0.0594574
	PhNH-I…I-F	-14217.1	-14217.1	-7015.01	-7202.12	2.72339	0.331952	3.688		-0.00764862	0.00850282	0.0008542	0.037428	0.0118154	0.0507838
	MePhNH-I…I-F	-14256.4	-14256.4	-7015.01	-7241.42	2.67131	0.321912	3.716		-0.00719347	0.00812186	0.00092839	0.036201	0.0112475	0.0488785
	FPhPhN-I…I-F	-14547.4	-14547.4	-7015.01	-7532.34	2.91164	0.326932	3.644		-0.00846283	0.00916162	0.00069879	0.0394417	0.0128667	0.0540515
	H2C=N-I…I-H	-14024.2	-14024.2	-7015.01	-7009.21	2.37826	0.203313	3.77		-0.00645331	0.00749262	0.00103931	0.0341277	0.0102538	0.0458089
	F2C=N-I…I-F	-14222.7	-14222.7	-7015.01	-7207.7	3.08233	0.690888	3.607		-0.00893847	0.0095501	0.00061163	0.0406469	0.0135084	0.0557025
	NC-I…I-F	-14023	-14023	-7015.01	-7008.03	2.52133	0.493222	3.753		-0.00644027	0.0075528	0.00111253	0.0346613	0.0102657	0.0465027
	o-F2Ph-I…I-F	-14360.3	-14360.3	-7015.01	-7345.29	2.92921	0.299322	3.74		-0.00669096	0.00770509	0.00101413	0.0348769	0.0104472	0.0471178
	p,o-F3Ph-I…I-F	-14459.5	-14459.5	-7015.01	-7444.53	2.66252	0.208333	3.792		-0.00603043	0.00715945	0.00112902	0.0331538	0.00962479	0.0442758
	p,o-F3Ph-O-I…I-F	-14534.7	-14534.7	-7015.01	-7519.69	4.20494	1.58697	3.463		-0.0119323	0.0116523	-0.00028	0.0454897	0.0177243	0.0650519
	F2C=CF-I…I-F	-14305.9	-14305.9	-7015.01	-7290.89	2.4454	0.128639	3.801		-0.00593245	0.0070838	0.00115135	0.0329406	0.00950593	0.0439197
	NCCH2-I…I-F	-14062.4	-14062.3	-7015.01	-7047.34	2.31551	0.0527108	3.807		-0.00592123	0.00706542	0.00114419	0.0328385	0.0095175	0.0437165
	NC2CH-I…I-F	-14154.6	-14154.6	-7015.01	-7139.55	3.02271	0.47879	3.696		-0.00744577	0.00833239	0.00088662	0.036876	0.0116991	0.0503207
	NC3C-I…I-F	-14246.8	-14246.8	-7015.01	-7231.76	3.57178	0.906751	3.577		-0.00956558	0.00996411	0.00039853	0.0414506	0.0147232	0.0585023
	F3CCH=CH-I…I-F	-14345.2	-14345.2	-7015.01	-7330.23	2.96435	0.392193	3.797		-0.00594636	0.00707085	0.00112449	0.0327813	0.0095538	0.0439308
	F3C2C=CH-I…I-F	-14682.3	-14682.3	-7015.01	-7667.27	2.76857	0.385291	3.809		-0.00588426	0.00705674	0.00117248	0.0329169	0.00952838	0.0440135
	NCPh-I…I-F	-14254.1	-14254	-7015.01	-7239.04	2.54079	0.0238454	3.815		-0.00577268	0.00691898	0.0011463	0.0322611	0.00932626	0.043109
	o-NC2Ph-I…I-F	-14346.3	-14346.3	-7015.01	-7331.26	2.53012	0.210843	3.804		-0.00594783	0.00711221	0.00116438	0.0331064	0.00964741	0.0444013
	p,o-NC3Ph-I…I-F	-14438.5	-14438.5	-7015.01	-7423.49	2.62738	0.304342	3.787		-0.00615347	0.00729116	0.00113769	0.0337154	0.00997585	0.0454306
	NC5Ph-I…I-F	-14622.9	-14622.9	-7015.01	-7607.92	2.86772	0.459964	3.737		-0.00684486	0.00788	0.00103514	0.0356606	0.0109774	0.0485495
	80° £ q2 < 90°
	X1···Z > SvdWr
	F-I…I-F	-14030	-14030	-7015.01	-7015.01	5.02698	2.47364	3.346		-0.0145822	0.0134528	-0.0011294	0.0492933	0.0209982	0.0720326
	Cl-I...I-F	-14390.4	-14390.4	-7015.01	-7375.41	4.02045	1.62776	3.466		-0.0118214	0.0115793	-0.0002421	0.0453483	0.0175273	0.0650212
	Br-I…I-F	-16504.4	-16504.4	-7015.01	-9489.37	3.92005	1.54556	3.468		-0.0119272	0.0116511	-0.0002761	0.0455	0.0177532	0.0657475
	HO-I…I-F	-14006	-14006	-7015.01	-6990.99	3.46824	1.1747	3.533		-0.0103384	0.0106002	0.0002618	0.0434476	0.0152572	0.0602828
	H2N-I…I-F	-13986.1	-13986.1	-7015.01	-6971.13	2.15738	0.0834588	3.725		-0.00704064	0.00801673	0.00097609	0.0359713	0.0109214	0.0482828
	Me-I…I-F	-13970.1	-13970.1	-7015.01	-6955.12	2.01619	-0.127384	3.86		-0.00537375	0.00658105	0.0012073	0.0311534	0.00866724	0.0411298
	FH2C-I…I-F	-14069.4	-14069.4	-7015.01	-7054.35	2.20883	0.032003	3.86		-0.00536835	0.00657071	0.00120236	0.0310923	0.00870186	0.0412318
	Ph-I…I-F	-14161.8	-14161.8	-7015.01	-7146.81	2.02999	-0.114834	3.84		-0.00560883	0.00679427	0.00118544	0.0319189	0.00902682	0.0425246
	FCC-I…I-F	-14106.2	-14106.2	-7015.01	-7091.15	2.20319	0.311872	3.792		-0.00598532	0.00716661	0.00118129	0.0333916	0.00961303	0.044496
	ClSO2-I…I-F	-14939	-14939	-7015.01	-7923.95	3.22916	0.891063	3.594		-0.00950519	0.00989979	0.0003946	0.0411776	0.0146688	0.058513
	F3CSO2-I…I-F	-14816.4	-14816.4	-7015.01	-7801.37	2.7874	0.548443	3.687		-0.0078132	0.00860233	0.00078913	0.0375659	0.0122946	0.0522448
	Cl2PO-I…I-F	-15267.3	-15267.3	-7015.01	-8252.25	2.33183	0.0753011	3.811		-0.00592946	0.00706159	0.00113213	0.0327749	0.00968003	0.0442698
	Ph-O-I…I-F	-14237	-14237	-7015.01	-7221.98	4.0832	1.4006	3.483		-0.0113812	0.0113173	-6.39e-05	0.0450134	0.0167878	0.0635671
	FPh-O-I…I-F	-14336.2	-14336.2	-7015.01	-7321.22	3.85793	1.27196	3.5		-0.011053	0.0110228	-3.02e-05	0.0439701	0.0165079	0.0623214
	FPh2N-I…I-F	-14646.6	-14646.6	-7015.01	-7631.58	2.98255	0.359563	3.615		-0.00894826	0.00951977	0.00057151	0.0403651	0.0134642	0.055821
	H2B-I…I-F	-13956.3	-13956.3	-7015.01	-6941.27	1.62839	-0.291792	4.089		-0.00313378	0.00441806	0.00128428	0.0228094	0.00570638	0.029643
	o-F2Ph-O-I…I-F	-14435.5	-14435.5	-7015.01	-7420.45	3.89056	1.33283	3.461		-0.0118969	0.0116011	-0.0002958	0.0452212	0.0176881	0.0649593
	C6F5-O-I…I-F	-14733.2	-14733.2	-7015.01	-7718.14	4.57517	1.91955	3.403		-0.0132774	0.012469	-0.0008084	0.0466425	0.0196197	0.068688
	ClCC-I…I-F	-14466.5	-14466.5	-7015.01	-7451.53	2.17181	0.277987	3.804		-0.00583191	0.00702939	0.00119748	0.0329075	0.00940194	0.043817
	F3CCC-I…I-F	-14344	-14344	-7015.01	-7328.97	2.36069	0.417921	3.776		-0.00618091	0.00733307	0.00115216	0.0339409	0.00991232	0.0455118
	70° £ q2 < 80°
	X1···Z > SvdWr
	F2HC-I…I-F	-14168.6	-14168.6	-7015.01	-7153.6	2.39395	0.134915	3.815		-0.00580084	0.00692964	0.0011288	0.0322338	0.00924585	0.043158
	F3C-I…I-F	-14267.9	-14267.9	-7015.01	-7252.85	2.55396	0.189508	3.752		-0.00658371	0.00760424	0.00102053	0.0344991	0.0103007	0.0467111
	MeH2C-I…I-F	-14009.4	-14009.4	-7015.01	-6994.42	2.01368	-0.234061	3.845		-0.00554396	0.0067057	0.00116174	0.0314698	0.00886632	0.0418453
	Me2HC-I…I-F	-14048.7	-14048.7	-7015.01	-7033.72	1.9823	-0.295557	3.854		-0.00548488	0.00665077	0.00116589	0.0312666	0.0088096	0.0416402
	Me3C-I…I-F	-14088	-14088	-7015.01	-7073.02	2.04756	-0.336973	3.841		-0.00569854	0.00683273	0.00113419	0.0318677	0.00908583	0.0426583
	CH2=CH-I…I-F	-14008.2	-14008.2	-7015.01	-6993.18	2.07455	-0.119854	3.832		-0.00562988	0.00679293	0.00116305	0.0318239	0.00900056	0.0423939
	HCC-I…I-F	-14006.9	-14006.9	-7015.01	-6991.93	2.13165	0.237826	3.778		-0.00614239	0.00728272	0.00114033	0.0336922	0.00978306	0.0452084
	Me2N-I…I-F	-14064.7	-14064.7	-7015.01	-7049.72	2.61358	0.122364	3.693		-0.00752556	0.00834841	0.00082285	0.036685	0.0115036	0.0500416
	NCSO2-I…I-F	-14571.6	-14571.6	-7015.01	-7556.54	3.2436	0.809487	3.609		-0.00899384	0.0094708	0.00047696	0.039791	0.0138462	0.0564414
	H2NSO2-I…I-F	-14534.7	-14534.7	-7015.01	-7519.7	2.67131	0.354543	3.705		-0.00741132	0.00825145	0.00084013	0.0363663	0.011561	0.0501709
	MeSO-I…I-F	-14443.5	-14443.5	-7015.01	-7428.47	2.20946	-0.0363955	3.789		-0.00631731	0.00732497	0.00100766	0.0333306	0.0101062	0.0454829
	O2N-I…I-F	-14135.3	-14135.3	-7015.01	-7120.28	3.05032	0.913654	3.554		-0.00996895	0.010146	0.00017705	0.0412925	0.0152222	0.0591581
	FPhNH-I…I-F	-14316.4	-14316.4	-7015.01	-7301.36	2.89282	0.368348	3.637		-0.00844935	0.00910085	0.0006515	0.0390094	0.0128173	0.0537684
	MeSO2-I…I-F	-14518.7	-14518.7	-7015.01	-7503.66	2.69955	0.46624	3.762		-0.0066461	0.00762539	0.00097929	0.0344187	0.0105626	0.0470846
	F3CSO-I…I-F	-14741.2	-14741.2	-7015.01	-7726.19	2.67884	0.340738	3.72		-0.00728257	0.00815293	0.00087036	0.0360932	0.0114478	0.0497963
	NCSO-I…I-F	-14496.4	-14496.4	-7015.01	-7481.37	2.98067	0.590486	3.652		-0.0083851	0.00901138	0.00062628	0.0385506	0.0129779	0.0541607
	ClSO-I…I-F	-14863.8	-14863.8	-7015.01	-7848.78	2.6186	0.358935	3.718		-0.00728117	0.00813285	0.00085168	0.0359382	0.0114753	0.0497015
	F2PO-I…I-F	-14546.6	-14546.6	-7015.01	-7531.54	2.46109	0.186998	3.809		-0.00585564	0.00700086	0.00114522	0.0325843	0.00943426	0.0438796
	HFPO-I…I-F	-14447.3	-14447.3	-7015.01	-7432.26	1.92583	-0.259789	3.858		-0.0053475	0.00654078	0.00119328	0.0309362	0.00872758	0.0413859
	Me2P-I…I-F	-14351.4	-14351.4	-7015.01	-7336.38	2.04066	-0.218373	3.886		-0.00513072	0.00632455	0.00119383	0.0300735	0.0084083	0.0400824
	ON-I…I-F	-14060.1	-14060.1	-7015.01	-7045.1	1.68486	-0.197665	3.863		-0.00536901	0.00648023	0.00111122	0.0303658	0.00895491	0.0410819
	CHF=CH-I…I-F	-14107.4	-14107.4	-7015.01	-7092.42	2.32555	0.0853413	3.798		-0.00594825	0.00707531	0.00112706	0.0328095	0.0093528	0.0437763
	F2C=CH-I…I-F	-14206.7	-14206.7	-7015.01	-7191.67	2.44666	0.169428	3.776		-0.00618888	0.00728617	0.00109729	0.0335338	0.00968153	0.044846
	NC2CH-I…I-F	-14154.6	-14154.6	-7015.01	-7139.55	2.96937	0.468122	3.648		-0.00817753	0.00890255	0.00072502	0.0385103	0.0125236	0.0531381
	F–I…I–Z(B)m
	q2 ³ 90°
	F-I…I-Cl	-14390.4	-14390.4	-7015.01	-7375.41	5.76869	3.19653	3.336		-0.0149424	0.0136785	-0.0012639	0.0496584	0.0214484	0.0723127
	F-I…I-Br	-16504.4	-16504.4	-7015.01	-9489.37	6.07241	3.49899	3.323		-0.0152951	0.0138815	-0.0014136	0.0498713	0.0219473	0.0729344
	F-I…I-OH	-14006	-14006	-7015.01	-6990.99	7.46924	4.62223	3.269		-0.0173071	0.0150438	-0.0022633	0.0511219	0.0247855	0.0776368
	F-I…I-NH2	-13986.2	-13986.2	-7015.01	-6971.13	9.06939	6.26694	3.244		-0.0180355	0.015395	-0.0026405	0.0510182	0.0258097	0.0788023
	F-I…I-H	-13930.8	-13930.8	-7015.01	-6915.82	7.17934	4.83622	3.339		-0.0146299	0.0133136	-0.0013163	0.0479892	0.0214561	0.070415
	F-I…I-CF3	-14267.9	-14267.9	-7015.01	-7252.85	6.56877	3.43812	3.325		-0.0151306	0.0137878	-0.0013428	0.0497802	0.0217378	0.0723737
	F-I…I-CHO	-14044.1	-14044.1	-7015.01	-7029.13	8.65649	5.44804	3.269		-0.0169888	0.0148304	-0.0021584	0.0506882	0.0242789	0.0761241
	F-I…I-CMeO	-14083.5	-14083.5	-7015.01	-7068.44	10.2215	6.81287	3.225		-0.0185844	0.0157127	-0.0028717	0.0513643	0.0263997	0.0789381
	F-I…I-CCMe	-14046.3	-14046.3	-7015.01	-7031.24	7.40712	4.40888	3.308		-0.0155522	0.0139451	-0.0016071	0.0493521	0.0225708	0.0733188
	F-I…I-COOMe	-14158.7	-14158.7	-7015.01	-7143.66	9.49547	6.02158	3.272		-0.0168138	0.0147048	-0.002109	0.0503834	0.0242458	0.0758534
	F-I…I-BHF	-14055.6	-14055.6	-7015.01	-7040.59	8.26869	4.91779	3.297		-0.0159156	0.0141879	-0.0017277	0.0498405	0.0229106	0.0735152
	F-I…I-BHOH	-14031.6	-14031.6	-7015.01	-7016.57	8.8071	5.54593	3.278		-0.0164575	0.0144679	-0.0019896	0.0499133	0.0237647	0.0746323
	F-I…I-POH2	-14348	-14348	-7015.01	-7332.98	7.13541	4.252	3.349		-0.0141713	0.0131173	-0.001054	0.0482535	0.0204861	0.0693561
	F-I…I-N=CH2	-14024.2	-14024.2	-7015.01	-7009.21	8.77321	5.89231	3.251		-0.0176976	0.0152653	-0.0024323	0.0513324	0.0252337	0.0780517
	F-I…I-N=CF2	-14222.7	-14222.7	-7015.01	-7207.7	7.34751	3.88115	3.302		-0.0160827	0.0142794	-0.0018033	0.0499043	0.0231834	0.074833
	F-I…I-CN	-14023	-14023	-7015.01	-7008.03	3.76882	1.13265	3.418		-0.0123083	0.0119731	-0.0003352	0.0465517	0.0178977	0.0654011
	F-I…I-CH=CF2	-14206.7	-14206.7	-7015.01	-7191.67	8.29944	4.89395	3.288		-0.0163572	0.0143829	-0.0019743	0.0496346	0.0236501	0.0748901
	F-I…I-O-PhF2-o	-14435.5	-14435.5	-7015.01	-7420.45	7.83446	4.6442	3.277		-0.0169172	0.0148557	-0.0020615	0.0511769	0.0241097	0.0768661
	F-I…I-O-PhF3-p,o	-14534.7	-14534.7	-7015.01	-7519.69	7.58157	4.42708	3.279		-0.016826	0.0148068	-0.0020192	0.0511506	0.0239687	0.0766767
	F-I…I-CCCl	-14466.5	-14466.5	-7015.01	-7451.53	6.10127	3.25489	3.342		-0.0144879	0.0133343	-0.0011536	0.0487232	0.0210361	0.0709521
	F-I…ICCCF3	-14344	-14344	-7015.01	-7328.97	4.67871	1.90449	3.382		-0.0132849	0.0126119	-0.000673	0.0477559	0.0192722	0.0680153
	80° £ q2 < 90°
	X1···Z > SvdWr
	F-I…I-Me	-13970.1	-13970.1	-7015.01	-6955.12	10.7963	7.3086	3.212		-0.0192753	0.0159222	-0.0033531	0.0502767	0.0276777	0.0799993
	F-I…I-CHF2	-14168.6	-14168.6	-7015.01	-7153.6	7.90599	4.64169	3.305		-0.0157186	0.0140998	-0.0016188	0.0499241	0.0226119	0.0734962
	F-I…I-CCH	-14007	-14006.9	-7015.01	-6991.93	6.08684	3.19842	3.356		-0.0140502	0.0130002	-0.00105	0.0478006	0.0205136	0.0699178
	F-I…I-Ph	-14161.8	-14161.8	-7015.01	-7146.81	9.5281	6.24999	3.237		-0.0181685	0.0153124	-0.0028561	0.0498252	0.026222	0.0780037
	F-I…I-C6F5	-14658	-14658	-7015.01	-7642.98	7.51756	3.67532	3.321		-0.0151863	0.0137111	-0.0014752	0.048944	0.0219718	0.0723687
	F-I…I-PhF	-14261.1	-14261.1	-7015.01	-7246.05	9.09889	5.85592	3.246		-0.0178603	0.0151625	-0.0026978	0.0498588	0.0257848	0.0774711
	F-I…I-CCF	-14106.2	-14106.2	-7015.01	-7091.15	6.12261	3.2392	3.35		-0.0142909	0.0131502	-0.0011407	0.0480381	0.0208289	0.070549
	F-I…I-C6F2OH2H	-14510.7	-14510.7	-7015.01	-7495.73	7.71899	3.86169	3.321		-0.0151951	0.0137113	-0.0014838	0.04891	0.0219455	0.0723541
	F-I…I-SO2CN	-14571.6	-14571.6	-7015.01	-7556.54	4.78225	1.50979	3.392		-0.0130427	0.0125107	-0.000532	0.0479151	0.018765	0.0671851
	F-I…I-SO2Cl	-14939	-14939	-7015.01	-7923.95	5.74234	2.38077	3.342		-0.0146558	0.0135203	-0.0011355	0.0495388	0.0209937	0.0716116
	F-I…I-SO2NH2	-14534.7	-14534.7	-7015.01	-7519.7	7.46485	4.25828	3.313		-0.0154076	0.0139357	-0.0014719	0.0498552	0.0221542	0.0727788
	F-I…I-SO2CF3	-14816.4	-14816.4	-7015.01	-7801.37	5.56538	2.26217	3.37		-0.0135927	0.0128568	-0.0007359	0.0484835	0.0195369	0.0684703
	F-I…I-POCl2	-15267.3	-15267.3	-7015.01	-8252.25	5.97577	2.59852	3.372		-0.0136059	0.0128266	-0.0007793	0.0481887	0.019653	0.0684671
	F-I…I-SiMe3	-14339.5	-14339.5	-7015.01	-7324.46	14.5727	9.23631	3.182		-0.0201076	0.0162392	-0.0038684	0.0494832	0.0290445	0.0797777
	F-I…I-PH2	-14272.8	-14272.8	-7015.01	-7257.77	9.56826	6.18411	3.265		-0.0171046	0.0147391	-0.0023655	0.0494947	0.0248062	0.0757338
	F-I…I-O-PhNH2	-14292.4	-14292.3	-7015.01	-7277.32	11.5907	7.47929	3.179		-0.0206681	0.0166873	-0.0039808	0.050826	0.0294882	0.0827316
	F-I…I-NPhF2	-14646.6	-14646.6	-7015.01	-7631.58	11.0071	6.32341	3.205		-0.0196103	0.0162052	-0.0034051	0.0512004	0.0278124	0.0815346
	F-I…I-SOCF3	-14741.2	-14741.2	-7015.01	-7726.19	7.78927	4.00037	3.294		-0.0161379	0.0143848	-0.0017531	0.0505269	0.0229459	0.074294
	F-I…I-POF2	-14546.6	-14546.6	-7015.01	-7531.54	4.48104	1.39558	3.424		-0.0121352	0.0118505	-0.0002847	0.0462637	0.0176793	0.0644786
	F-I…I-PMe2	-14351.4	-14351.4	-7015.01	-7336.38	12.0049	7.79053	3.217		-0.0187594	0.0156062	-0.0031532	0.0498124	0.0271385	0.0783924
	F-I…IN=CMe2	-14102.8	-14102.8	-7015.01	-7087.82	10.5547	7.24899	3.206		-0.0194891	0.0162285	-0.0032606	0.0518715	0.0276307	0.0815334
	F-I…I-CH=CHF	-14107.4	-14107.4	-7015.01	-7092.42	9.71698	5.87223	3.233		-0.0184406	0.0155807	-0.0028599	0.0508827	0.0264348	0.0791279
	F-I…I-o-PhF2	-14360.3	-14360.3	-7015.01	-7345.29	8.97903	5.14809	3.282		-0.0164626	0.0144197	-0.0020429	0.0495073	0.0238171	0.074987
	F-I…I-PhF3-p,o	-14459.6	-14459.5	-7015.01	-7444.53	8.63767	4.80798	3.288		-0.0162846	0.0143293	-0.0019553	0.0494959	0.0235412	0.0746734
	F-I…I-POCF32	-15022.1	-15022.1	-7015.01	-8007.05	5.39282	1.69616	3.395		-0.0128752	0.0123724	-0.0005028	0.0474784	0.0185667	0.0663698
	F-I…I-CF=CF2	-14305.9	-14305.9	-7015.01	-7290.89	6.56814	3.32894	3.344		-0.014574	0.0133375	-0.0012365	0.0484037	0.0211175	0.0709813
	F-I…I-CCN3	-14246.8	-14246.8	-7015.01	-7231.76	5.60052	1.4872	3.345		-0.0146718	0.0136283	-0.0010435	0.0503388	0.0208369	0.0721641
	F-I…I-CH=CHCF3	-14345.2	-14345.2	-7015.01	-7330.23	7.7579	4.29405	3.311		-0.0154292	0.0138173	-0.0016119	0.0488213	0.0223968	0.0726778
	F-I…I-CH=CCF32	-14682.3	-14682.3	-7015.01	-7667.27	6.4075	3.13629	3.331		-0.0147792	0.0134686	-0.0013106	0.0486315	0.0213657	0.0710006
	F-I…I-o-PhCN2	-14346.3	-14346.3	-7015.01	-7331.26	7.78488	3.75376	3.315		-0.0152982	0.0137808	-0.0015174	0.0490535	0.0221619	0.0725637
	80° £ q2 < 90°
	X1···Z < SvdWr
	F-I…I-CH2Me	-14009.4	-14009.4	-7015.01	-6994.42	11.7608	7.82881	3.188		-0.020173	0.0163978	-0.0037752	0.0504899	0.0288305	0.0812854
	F-I…I-SiF3	-14519.5	-14519.5	-7015.01	-7504.44	5.39407	1.99548	3.398		-0.0126822	0.0121884	-0.0004938	0.0467781	0.0185125	0.0654465
	F-I…I-SiH3	-14221.5	-14221.5	-7015.01	-7206.52	10.2322	6.35165	3.258		-0.0171611	0.014776	-0.0023851	0.0495639	0.0248798	0.0751175
	F-I…I-SiFH2	-14320.8	-14320.8	-7015.01	-7305.83	8.5586	4.79041	3.312		-0.0152926	0.013766	-0.0015266	0.048958	0.0222263	0.0715488
	F-I…I-SiHF2	-14420.2	-14420.2	-7015.01	-7405.13	6.65097	3.14	3.377		-0.0132686	0.0125618	-0.0007068	0.0474199	0.0193282	0.0668621
	F-I…I-CH2CN	-14062.4	-14062.4	-7015.01	-7047.34	8.97841	5.06526	3.241		-0.0181747	0.0154779	-0.0026968	0.0511244	0.0259198	0.0784236
	70° £ q2 < 80°
	X1···Z > SvdWr
	F-I…I-O-C6F5	-14733.2	-14733.2	-7015.01	-7718.14	5.84776	2.88529	3.311		-0.0155706	0.0140111	-0.0015595	0.0498063	0.0222516	0.0744783
	70° £ q2 < 80°
	X1···Z < SvdWr
	F-I…I-CH2F	-14069.4	-14069.4	-7015.01	-7054.35	9.77158	5.83709	3.234		-0.0183035	0.0153943	-0.0029092	0.0499401	0.0264019	0.078011
	F-I…I-PFH	-14372.1	-14372	-7015.01	-7357.03	8.60504	5.17131	3.303		-0.015811	0.0140445	-0.0017665	0.0491123	0.022955	0.0732936
	F-I…I-PF2	-14471.3	-14471.3	-7015.01	-7456.31	8.39294	4.53438	3.297		-0.0159869	0.0141479	-0.001839	0.0492358	0.0232102	0.0733522
	F-I…I-BF2	-14154.9	-14154.9	-7015.01	-7139.91	6.55873	2.72276	3.371		-0.0131503	0.0125167	-0.0006336	0.0475323	0.0193154	0.065815
	F-I…I-SOCl	-14863.8	-14863.8	-7015.01	-7848.78	8.24736	4.52811	3.273		-0.0169064	0.0146914	-0.002215	0.0499057	0.0244117	0.0756937
	F-I…I-POH2	-14348	-14348	-7015.01	-7332.98	9.67682	5.38215	3.242		-0.0180581	0.0152771	-0.002781	0.0499842	0.0260612	0.0773971
	F-I…I-p,o-PhCN3	-14438.5	-14438.5	-7015.01	-7423.49	6.74573	2.62048	3.364		-0.0138216	0.0128528	-0.0009688	0.0475357	0.020168	0.0692102
	F-I…I-PhCN5	-14622.9	-14622.9	-7015.01	-7607.92	5.61746	1.37299	3.396		-0.0129487	0.0123231	-0.0006256	0.04679	0.0188684	0.0669288
